# Supplementary material for: Temporal multiomic modeling reveals a B-cell receptor proliferative program in chronic lymphocytic leukemia
Source: Leukemia. 2021 Apr 8;35(5):1463–74. doi: 10.1038/s41375-021-01221-5 (PMC8102193; doi:10.1038/s41375-021-01221-5)
Supplement: Supplementary file 3 — Table S1 [file 41375_2021_1221_MOESM3_ESM.xlsx]

## Sheet: Feuil1
	Temporal Signature						Response Signature		Proliferative Signature
	Proliferative			Non Proliferative
	2782 Genes DE T v T0	1107 Proteins DE T v T0	3468 unique symbols	1822 Genes DE T v T0	760 Proteins DE T v T0	2359 unique symbols	754 Genes DE P v NP	437 Proteins DE P v NP	430 Genes	374 Proteins	779 Unique Symbols
AACS	0	0	0	0	0	0	0	0	0	0	0
AAMP	0	1	1	0	1	1	0	0	0	0	0
AARS	1	1	1	1	1	1	0	1	0	1	1
AARS2	0	1	1	0	0	0	0	0	0	0	0
AARSD1	0	1	1	0	1	1	0	0	0	0	0
AASDHPPT	0	0	0	0	0	0	0	0	0	0	0
AATK	0	0	0	0	0	0	0	0	0	0	0
ABAT	0	0	0	0	0	0	1	0	0	0	0
ABCA1	1	0	1	1	0	1	1	0	1	0	1
ABCA2	1	0	1	0	0	0	1	0	1	0	1
ABCA6	1	0	1	1	0	1	0	0	0	0	0
ABCA7	1	0	1	1	0	1	0	0	0	0	0
ABCA9	1	0	1	1	0	1	0	0	0	0	0
ABCB1	1	0	1	1	0	1	1	0	1	0	1
ABCB10	0	0	0	0	0	0	1	0	0	0	0
ABCB4	1	0	1	0	0	0	1	0	1	0	1
ABCB6	1	0	1	1	0	1	0	0	0	0	0
ABCB7	0	1	1	0	0	0	0	1	0	1	1
ABCC4	1	0	1	0	0	0	0	0	0	0	0
ABCC5	0	0	0	0	0	0	0	0	0	0	0
ABCC8	0	0	0	0	0	0	0	0	0	0	0
ABCD1	1	0	1	1	0	1	0	0	0	0	0
ABCD2	1	0	1	1	0	1	0	0	0	0	0
ABCD3	0	0	0	0	0	0	0	0	0	0	0
ABCE1	1	0	1	1	0	1	0	0	0	0	0
ABCF1	0	1	1	1	0	1	0	0	0	0	0
ABCF2	1	1	1	0	1	1	0	0	0	0	0
ABCF3	0	1	1	0	1	1	0	0	0	0	0
ABCG1	1	0	1	1	0	1	0	0	0	0	0
ABHD10	1	1	1	1	1	1	0	1	0	1	1
ABHD13	1	0	1	0	0	0	1	0	1	0	1
ABHD14A	1	0	1	0	0	0	0	0	0	0	0
ABHD14B	1	1	1	0	0	0	0	0	0	0	0
ABHD15	1	0	1	0	0	0	0	0	0	0	0
ABHD17A	1	0	1	0	0	0	0	0	0	0	0
ABHD17B	0	0	0	0	0	0	0	0	0	0	0
ABHD17C	1	0	1	0	0	0	0	0	0	0	0
ABHD5	0	0	0	1	0	1	0	0	0	0	0
ABHD8	1	0	1	0	0	0	0	0	0	0	0
ABI1	0	0	0	0	0	0	0	0	0	0	0
ABI3	1	0	1	0	0	0	0	0	0	0	0
ABLIM1	1	0	1	0	0	0	0	0	0	0	0
ABLIM2	1	0	1	0	0	0	1	0	1	0	1
ABR	1	1	1	0	1	1	1	0	1	0	1
ABRACL	0	0	0	0	0	0	0	0	0	0	0
ABTB1	0	0	0	1	0	1	0	0	0	0	0
ABTB2	1	0	1	1	0	1	0	0	0	0	0
ACAA2	0	0	0	0	0	0	0	1	0	0	0
ACACB	1	0	1	1	0	1	0	0	0	0	0
ACAD9	0	0	0	0	0	0	0	0	0	0	0
ACADM	0	1	1	0	0	0	1	0	0	0	0
ACADS	0	0	0	0	0	0	0	1	0	0	0
ACADSB	0	0	0	1	0	1	0	0	0	0	0
ACADVL	1	1	1	0	1	1	0	1	0	1	1
ACAP1	1	0	1	1	0	1	0	0	0	0	0
ACAP2	0	1	1	0	0	0	0	0	0	0	0
ACAT1	0	0	0	0	0	0	0	0	0	0	0
ACAT2	1	1	1	1	1	1	0	1	0	1	1
ACCS	1	0	1	0	0	0	0	0	0	0	0
ACHE	1	0	1	1	0	1	0	0	0	0	0
ACIN1	0	1	1	0	1	1	0	1	0	1	1
ACKR3	0	0	0	0	0	0	0	0	0	0	0
ACLY	0	1	1	0	0	0	0	1	0	1	1
ACO1	0	1	1	0	1	1	0	1	0	1	1
ACO2	0	1	1	0	1	1	0	1	0	1	1
ACOT13	0	0	0	0	0	0	0	0	0	0	0
ACOT4	1	0	1	1	0	1	0	0	0	0	0
ACOT7	1	1	1	0	1	1	0	0	0	0	0
ACOT8	0	0	0	0	0	0	0	0	0	0	0
ACOT9	0	0	0	0	0	0	0	0	0	0	0
ACOX1	0	0	0	0	0	0	0	0	0	0	0
ACOX3	0	0	0	0	0	0	0	0	0	0	0
ACOXL	0	0	0	0	0	0	0	0	0	0	0
ACSF2	1	1	1	1	0	1	0	1	0	1	1
ACSF3	0	1	1	0	0	0	0	0	0	0	0
ACSL1	1	1	1	0	1	1	0	0	0	0	0
ACSL4	1	1	1	0	0	0	0	1	0	1	1
ACSL6	1	0	1	0	0	0	0	0	0	0	0
ACSS1	1	1	1	0	1	1	0	1	0	1	1
ACSS2	1	0	1	0	0	0	0	0	0	0	0
ACTA2	0	0	0	0	0	0	0	0	0	0	0
ACTB	1	0	1	1	0	1	0	0	0	0	0
ACTG1	0	0	0	0	0	0	0	0	0	0	0
ACTR2	0	0	0	0	0	0	0	0	0	0	0
ACTR3B	1	0	1	0	0	0	0	0	0	0	0
ACVR1	1	0	1	0	0	0	0	0	0	0	0
ACY3	0	0	0	0	0	0	0	0	0	0	0
ADA	1	0	1	1	1	1	0	0	0	0	0
ADAM19	1	0	1	0	0	0	1	0	1	0	1
ADAM28	1	0	1	1	0	1	0	0	0	0	0
ADAM29	0	0	0	1	0	1	0	0	0	0	0
ADAMDEC1	1	0	1	1	0	1	0	0	0	0	0
ADAMTS6	1	0	1	0	0	0	0	0	0	0	0
ADAMTS7	1	0	1	1	0	1	0	0	0	0	0
ADAMTSL4-AS1	0	0	0	0	0	0	0	0	0	0	0
ADAP2	1	0	1	1	0	1	1	0	1	0	1
ADAR	1	1	1	0	1	1	0	0	0	0	0
ADARB1	1	1	1	1	0	1	0	0	0	0	0
ADAT2	0	0	0	0	0	0	0	0	0	0	0
ADCY1	1	0	1	0	0	0	0	0	0	0	0
ADCY3	1	0	1	1	0	1	0	0	0	0	0
ADCY4	0	0	0	1	0	1	0	0	0	0	0
ADCY7	0	0	0	0	0	0	0	0	0	0	0
ADD1	1	1	1	1	1	1	0	0	0	0	0
ADD2	0	0	0	0	0	0	0	0	0	0	0
ADD3	1	1	1	1	1	1	0	0	0	0	0
ADH5	0	1	1	0	1	1	0	1	0	1	1
ADHFE1	1	0	1	0	0	0	0	0	0	0	0
ADI1	0	1	1	0	0	0	0	0	0	0	0
ADIRF	1	0	1	1	0	1	0	0	0	0	0
ADK	0	1	1	0	0	0	0	1	0	1	1
ADM	1	0	1	1	0	1	0	0	0	0	0
ADM2	1	0	1	1	0	1	1	0	1	0	1
ADNP	0	0	0	0	0	0	0	0	0	0	0
ADPGK-AS1	0	0	0	0	0	0	0	0	0	0	0
ADPRH	1	0	1	0	0	0	0	0	0	0	0
ADPRHL2	0	1	1	0	1	1	0	0	0	0	0
ADRA2B	1	0	1	0	0	0	0	0	0	0	0
ADRB2	1	0	1	1	0	1	0	0	0	0	0
ADRBK2	0	0	0	0	0	0	0	0	0	0	0
ADSL	0	0	0	0	0	0	0	0	0	0	0
ADSS	0	1	1	0	1	1	0	0	0	0	0
ADTRP	0	0	0	0	0	0	0	0	0	0	0
AEBP1	1	0	1	1	0	1	0	0	0	0	0
AES	1	0	1	0	0	0	0	0	0	0	0
AFAP1L2	1	0	1	1	0	1	0	0	0	0	0
AFF1	0	0	0	0	0	0	0	0	0	0	0
AFF3	1	0	1	0	0	0	0	0	0	0	0
AFF4	0	0	0	0	0	0	0	0	0	0	0
AFMID	1	0	1	0	0	0	0	0	0	0	0
AGA	0	0	0	0	0	0	0	0	0	0	0
AGAP2	0	0	0	0	0	0	0	0	0	0	0
AGAP3	0	0	0	0	0	0	0	0	0	0	0
AGBL2	0	0	0	0	0	0	0	0	0	0	0
AGFG2	0	0	0	0	0	0	1	0	0	0	0
AGL	0	1	1	0	0	0	0	1	0	1	1
AGMAT	1	0	1	0	0	0	0	0	0	0	0
AGO1	0	0	0	0	0	0	0	0	0	0	0
AGO2	1	0	1	0	0	0	0	0	0	0	0
AGPAT3	0	0	0	0	0	0	0	0	0	0	0
AGPAT4	0	0	0	1	0	1	0	0	0	0	0
AGPAT5	1	1	1	0	0	0	0	1	0	1	1
AGPAT6	1	0	1	0	0	0	0	0	0	0	0
AGRN	0	0	0	0	0	0	0	0	0	0	0
AHCY	1	0	1	1	0	1	0	0	0	0	0
AHNAK	1	1	1	1	1	1	0	0	0	0	0
AHR	1	0	1	1	0	1	0	0	0	0	0
AHRR	1	0	1	0	0	0	0	0	0	0	0
AHSA1	1	1	1	0	1	1	0	0	0	0	0
AICDA	1	0	1	1	0	1	0	0	0	0	0
AIDA	0	1	1	0	1	1	0	0	0	0	0
AIFM1	1	0	1	0	0	0	0	0	0	0	0
AIG1	0	0	0	1	0	1	1	0	0	0	0
AIM1	1	0	1	0	0	0	1	0	1	0	1
AIM2	1	0	1	1	0	1	0	0	0	0	0
AIMP1	0	0	0	0	0	0	0	0	0	0	0
AIMP2	1	0	1	1	1	1	0	0	0	0	0
AIRE	0	0	0	0	0	0	1	0	0	0	0
AK1	1	1	1	0	0	0	0	0	0	0	0
AK4	0	0	0	0	0	0	0	0	0	0	0
AKAP1	1	0	1	0	0	0	0	0	0	0	0
AKAP13	0	0	0	0	0	0	1	0	0	0	0
AKAP2	0	1	1	0	1	1	0	1	0	1	1
AKAP5	1	0	1	1	0	1	0	0	0	0	0
AKAP6	1	0	1	0	0	0	0	0	0	0	0
AKNA	0	0	0	0	0	0	0	0	0	0	0
AKR1A1	1	0	1	0	0	0	0	0	0	0	0
AKR1B1	0	1	1	0	1	1	0	1	0	1	1
AKR7A2	0	0	0	0	0	0	0	0	0	0	0
AKT1S1	1	0	1	0	0	0	0	0	0	0	0
ALAD	1	0	1	1	0	1	0	0	0	0	0
ALAS1	1	0	1	1	0	1	0	0	0	0	0
ALCAM	0	0	0	0	0	0	0	0	0	0	0
ALDH16A1	0	1	1	0	0	0	0	1	0	1	1
ALDH18A1	0	1	1	0	1	1	0	1	0	1	1
ALDH1B1	1	0	1	0	0	0	0	0	0	0	0
ALDH1L2	1	0	1	0	0	0	0	0	0	0	0
ALDH2	0	1	1	0	0	0	0	0	0	0	0
ALDH3A2	1	1	1	1	1	1	1	0	1	0	1
ALDH4A1	1	0	1	0	0	0	0	0	0	0	0
ALDH5A1	1	1	1	1	1	1	0	1	0	1	1
ALDH6A1	1	1	1	0	1	1	0	0	0	0	0
ALDH9A1	0	1	1	0	1	1	0	1	0	1	1
ALDOA	0	1	1	0	0	0	0	0	0	0	0
ALDOC	1	1	1	0	0	0	0	0	0	0	0
ALG1	0	0	0	0	0	0	0	0	0	0	0
ALG13	0	0	0	0	0	0	0	0	0	0	0
ALG2	1	0	1	1	0	1	0	0	0	0	0
ALG3	0	0	0	0	0	0	0	0	0	0	0
ALG8	0	0	0	0	0	0	0	0	0	0	0
ALKBH2	1	0	1	1	0	1	0	0	0	0	0
ALKBH4	1	0	1	1	0	1	0	0	0	0	0
ALOX12P2	1	0	1	0	0	0	0	0	0	0	0
ALOX15	0	0	0	0	0	0	0	0	0	0	0
ALOX15P1	1	0	1	1	0	1	1	0	1	0	1
ALOX5	1	1	1	0	1	1	1	1	1	1	1
ALOX5AP	1	1	1	1	0	1	1	0	1	0	1
ALPK2	1	0	1	0	0	0	0	0	0	0	0
ALPP	1	0	1	0	0	0	0	0	0	0	0
ALS2CR12	0	0	0	0	0	0	0	0	0	0	0
AMDHD1	0	0	0	0	0	0	0	0	0	0	0
AMDHD2	1	0	1	0	0	0	0	0	0	0	0
AMICA1	1	0	1	0	0	0	1	0	1	0	1
AMIGO1	1	0	1	0	0	0	0	0	0	0	0
AMIGO2	1	0	1	1	0	1	0	0	0	0	0
AMMECR1L	1	0	1	0	0	0	0	0	0	0	0
AMN	1	0	1	0	0	0	0	0	0	0	0
AMOT	0	0	0	0	0	0	0	0	0	0	0
AMPD3	1	0	1	0	0	0	0	0	0	0	0
AMT	1	0	1	1	0	1	0	0	0	0	0
AMY2B	0	0	0	0	0	0	0	0	0	0	0
AMZ1	0	0	0	0	0	0	1	0	0	0	0
AMZ2P1	1	0	1	0	0	0	1	0	1	0	1
ANK1	0	1	1	0	0	0	0	1	0	1	1
ANK2	1	0	1	1	0	1	0	0	0	0	0
ANKFY1	0	0	0	0	0	0	0	0	0	0	0
ANKIB1	0	0	0	0	0	0	1	0	0	0	0
ANKK1	1	0	1	1	0	1	0	0	0	0	0
ANKLE1	1	0	1	0	0	0	0	0	0	0	0
ANKLE2	0	0	0	0	0	0	1	0	0	0	0
ANKMY2	0	0	0	0	0	0	0	0	0	0	0
ANKRD13D	1	0	1	1	0	1	0	0	0	0	0
ANKRD23	0	0	0	0	0	0	0	0	0	0	0
ANKRD33B	1	0	1	1	0	1	0	0	0	0	0
ANKRD37	0	0	0	0	0	0	0	0	0	0	0
ANKRD44	0	0	0	0	0	0	0	0	0	0	0
ANKRD46	1	0	1	0	0	0	0	0	0	0	0
ANKRD6	0	0	0	0	0	0	1	0	0	0	0
ANKZF1	1	0	1	0	0	0	0	0	0	0	0
ANLN	1	0	1	1	0	1	0	0	0	0	0
ANO10	1	0	1	0	0	0	0	0	0	0	0
ANO6	1	0	1	0	0	0	0	0	0	0	0
ANO7	0	0	0	1	0	1	0	0	0	0	0
ANO8	0	0	0	0	0	0	0	0	0	0	0
ANP32B	0	0	0	0	0	0	0	0	0	0	0
ANPEP	0	0	0	0	0	0	0	0	0	0	0
ANTXR2	1	0	1	1	0	1	0	0	0	0	0
ANTXRLP1	1	0	1	1	0	1	0	0	0	0	0
ANXA2	0	1	1	0	0	0	0	0	0	0	0
ANXA2R	0	0	0	1	0	1	0	0	0	0	0
ANXA3	0	0	0	0	0	0	0	0	0	0	0
ANXA4	0	1	1	0	0	0	0	1	0	1	1
ANXA5	0	1	1	0	0	0	0	1	0	1	1
ANXA6	1	1	1	1	1	1	0	0	0	0	0
ANXA7	1	1	1	1	1	1	0	0	0	0	0
AOAH	1	0	1	0	0	0	0	0	0	0	0
AOC2	0	0	0	0	0	0	0	0	0	0	0
AP1B1	0	0	0	1	0	1	0	0	0	0	0
AP1G1	0	0	0	0	0	0	0	0	0	0	0
AP1S1	1	0	1	0	0	0	0	0	0	0	0
AP1S3	1	0	1	1	0	1	1	0	1	0	1
AP2A1	0	0	0	0	0	0	0	0	0	0	0
AP3B1	0	1	1	0	0	0	0	1	0	1	1
AP3D1	0	0	0	0	0	0	0	0	0	0	0
AP3M2	0	0	0	0	0	0	0	0	0	0	0
AP4S1	0	0	0	0	0	0	0	0	0	0	0
APAF1	0	0	0	0	0	0	0	0	0	0	0
APBB1	1	0	1	0	0	0	0	0	0	0	0
APBB1IP	0	0	0	0	0	0	0	0	0	0	0
APBB2	1	0	1	1	0	1	0	0	0	0	0
APCDD1	0	0	0	0	0	0	0	0	0	0	0
APEX1	0	1	1	0	1	1	0	1	0	1	1
APIP	0	0	0	0	0	0	0	0	0	0	0
APMAP	0	0	0	0	0	0	0	0	0	0	0
APOBEC3B	1	0	1	0	0	0	0	0	0	0	0
APOBEC3C	1	1	1	0	0	0	0	1	0	1	1
APOBEC3D	1	0	1	0	0	0	0	0	0	0	0
APOBEC3F	1	1	1	0	0	0	0	0	0	0	0
APOBEC3G	0	1	1	0	1	1	1	0	0	0	0
APOC1	1	0	1	1	0	1	0	0	0	0	0
APOD	0	0	0	0	0	0	0	0	0	0	0
APOL1	1	0	1	0	0	0	1	0	1	0	1
APOL2	0	1	1	0	0	0	0	0	0	0	0
APOL3	1	0	1	1	0	1	1	0	1	0	1
APOL4	0	0	0	0	0	0	0	0	0	0	0
APOM	1	0	1	0	0	0	0	0	0	0	0
APOO	0	0	0	0	0	0	0	0	0	0	0
APOOL	0	0	0	0	0	0	0	0	0	0	0
APPL1	0	1	1	0	1	1	0	1	0	1	1
APRT	0	0	0	0	0	0	0	0	0	0	0
AQP3	1	0	1	0	0	0	0	0	0	0	0
AQR	0	0	0	0	0	0	0	0	0	0	0
ARAP1	1	1	1	1	0	1	0	0	0	0	0
ARAP2	1	0	1	0	0	0	0	0	0	0	0
ARCN1	0	1	1	0	1	1	0	0	0	0	0
AREG	1	0	1	0	0	0	0	0	0	0	0
ARF4	0	0	0	1	0	1	0	0	0	0	0
ARFGAP2	0	0	0	0	0	0	0	0	0	0	0
ARG2	0	0	0	0	0	0	0	0	0	0	0
ARHGAP11A	1	0	1	0	0	0	1	0	1	0	1
ARHGAP15	1	0	1	1	0	1	0	0	0	0	0
ARHGAP17	0	1	1	0	1	1	0	1	0	1	1
ARHGAP18	1	0	1	0	0	0	1	0	1	0	1
ARHGAP19	1	0	1	0	0	0	0	0	0	0	0
ARHGAP23	1	0	1	1	0	1	0	0	0	0	0
ARHGAP24	1	1	1	0	1	1	0	1	0	1	1
ARHGAP25	0	1	1	0	1	1	0	1	0	1	1
ARHGAP26	0	0	0	0	0	0	0	0	0	0	0
ARHGAP27	0	0	0	0	0	0	0	0	0	0	0
ARHGAP30	1	1	1	0	0	0	0	0	0	0	0
ARHGAP31	1	0	1	1	0	1	0	0	0	0	0
ARHGAP33	0	0	0	0	0	0	1	0	0	0	0
ARHGAP4	1	1	1	0	1	1	0	1	0	1	1
ARHGAP42	0	0	0	1	0	1	0	0	0	0	0
ARHGAP44	1	0	1	0	0	0	0	0	0	0	0
ARHGAP45	1	1	1	0	1	1	0	0	0	0	0
ARHGAP5	0	0	0	0	0	0	0	0	0	0	0
ARHGAP9	1	1	1	0	1	1	0	1	0	1	1
ARHGDIB	1	1	1	1	0	1	1	0	1	0	1
ARHGEF1	0	1	1	0	0	0	0	0	0	0	0
ARHGEF10L	1	0	1	0	0	0	0	0	0	0	0
ARHGEF17	1	0	1	1	0	1	1	0	1	0	1
ARHGEF18	1	1	1	1	1	1	0	0	0	0	0
ARHGEF2	0	1	1	0	1	1	0	1	0	1	1
ARHGEF25	0	0	0	0	0	0	0	0	0	0	0
ARHGEF3	1	0	1	1	0	1	0	0	0	0	0
ARHGEF39	1	0	1	1	0	1	0	0	0	0	0
ARHGEF5	0	0	0	0	0	0	1	0	0	0	0
ARHGEF6	1	1	1	1	0	1	0	0	0	0	0
ARHGEF9	1	0	1	0	0	0	0	0	0	0	0
ARID1A	0	1	1	0	0	0	0	0	0	0	0
ARID1B	0	0	0	0	0	0	0	0	0	0	0
ARID3A	0	0	0	0	1	1	0	0	0	0	0
ARID3B	0	0	0	0	0	0	0	0	0	0	0
ARID5A	0	0	0	1	0	1	0	0	0	0	0
ARIH1	0	0	0	0	0	0	0	0	0	0	0
ARL1	0	0	0	0	1	1	0	0	0	0	0
ARL11	0	0	0	0	0	0	0	0	0	0	0
ARL13B	1	0	1	1	0	1	0	0	0	0	0
ARL15	1	0	1	1	0	1	0	0	0	0	0
ARL2	1	0	1	1	0	1	0	0	0	0	0
ARL3	0	0	0	0	0	0	1	0	0	0	0
ARL4C	1	0	1	0	0	0	1	0	1	0	1
ARL4D	1	0	1	0	0	0	1	0	1	0	1
ARL5B	1	0	1	1	0	1	0	0	0	0	0
ARL6IP5	1	0	1	0	0	0	0	0	0	0	0
ARL8B	0	0	0	0	0	0	0	0	0	0	0
ARMC2	0	0	0	0	0	0	0	0	0	0	0
ARMC6	1	1	1	1	0	1	0	0	0	0	0
ARMCX2	0	0	0	0	0	0	0	0	0	0	0
ARMCX3	0	0	0	0	0	0	0	0	0	0	0
ARNTL2	1	0	1	1	0	1	1	0	1	0	1
ARPC1B	0	0	0	0	0	0	0	1	0	0	0
ARPC2	1	0	1	1	0	1	0	0	0	0	0
ARPC3	0	0	0	0	0	0	0	0	0	0	0
ARPC4	0	0	0	0	0	0	0	0	0	0	0
ARPC5	1	0	1	1	0	1	0	0	0	0	0
ARPC5L	1	0	1	1	0	1	0	0	0	0	0
ARRB2	1	0	1	0	0	0	0	0	0	0	0
ARRDC2	1	0	1	0	0	0	0	0	0	0	0
ARRDC3	1	0	1	1	0	1	0	0	0	0	0
ARRDC4	0	0	0	0	0	0	0	0	0	0	0
ARSB	1	0	1	1	0	1	0	0	0	0	0
ARSD	1	0	1	0	0	0	0	0	0	0	0
ARSG	0	0	0	0	0	0	0	0	0	0	0
ASAH1	0	0	0	0	0	0	0	0	0	0	0
ASAP1	0	0	0	0	0	0	1	0	0	0	0
ASB13	0	0	0	0	0	0	0	0	0	0	0
ASB2	1	0	1	1	0	1	0	0	0	0	0
ASCC1	1	0	1	0	0	0	1	0	1	0	1
ASCC2	0	0	0	0	0	0	0	0	0	0	0
ASF1A	0	0	0	0	0	0	0	0	0	0	0
ASF1B	1	0	1	1	0	1	1	0	1	0	1
ASH2L	0	0	0	0	0	0	0	0	0	0	0
ASMTL	0	0	0	0	0	0	0	0	0	0	0
ASNS	1	1	1	1	1	1	1	1	1	1	1
ASPM	1	0	1	1	0	1	0	0	0	0	0
ASRGL1	0	0	0	0	0	0	0	0	0	0	0
ASS1	1	0	1	1	0	1	0	0	0	0	0
ASTE1	0	0	0	0	0	0	0	0	0	0	0
ASTL	1	0	1	1	0	1	0	0	0	0	0
ASUN	0	0	0	0	0	0	0	0	0	0	0
ATAD3A	1	0	1	0	0	0	0	0	0	0	0
ATAD5	0	0	0	0	0	0	0	0	0	0	0
ATF3	1	0	1	1	0	1	0	0	0	0	0
ATF4	0	0	0	1	0	1	0	0	0	0	0
ATF5	1	0	1	1	0	1	0	0	0	0	0
ATG101	0	0	0	1	0	1	0	0	0	0	0
ATG16L2	1	0	1	1	0	1	0	0	0	0	0
ATG3	0	0	0	0	0	0	0	0	0	0	0
ATG4C	0	0	0	0	0	0	0	0	0	0	0
ATG9A	0	0	0	0	0	0	0	0	0	0	0
ATG9B	1	0	1	0	0	0	0	0	0	0	0
ATIC	1	1	1	0	1	1	0	0	0	0	0
ATL1	1	0	1	1	0	1	0	0	0	0	0
ATM	0	1	1	0	0	0	0	1	0	1	1
ATMIN	0	0	0	0	0	0	1	0	0	0	0
ATP10D	1	0	1	1	0	1	0	0	0	0	0
ATP13A1	0	0	0	0	0	0	0	0	0	0	0
ATP13A3	1	0	1	1	0	1	0	0	0	0	0
ATP1A1	0	0	0	0	1	1	0	0	0	0	0
ATP1A1-AS1	0	0	0	0	0	0	0	0	0	0	0
ATP1A4	1	0	1	1	0	1	0	0	0	0	0
ATP1B1	0	0	0	0	0	0	0	0	0	0	0
ATP1B3	1	0	1	1	0	1	0	0	0	0	0
ATP2A2	0	1	1	0	1	1	0	0	0	0	0
ATP2A3	1	1	1	1	1	1	1	0	1	0	1
ATP2B1	0	0	0	1	0	1	0	0	0	0	0
ATP2B4	1	0	1	1	0	1	0	0	0	0	0
ATP5A1	0	0	0	0	0	0	0	0	0	0	0
ATP5B	1	1	1	0	0	0	0	0	0	0	0
ATP5G1	1	0	1	1	0	1	0	0	0	0	0
ATP5G3	1	0	1	0	0	0	0	0	0	0	0
ATP5J	0	0	0	0	0	0	0	0	0	0	0
ATP5S	0	1	1	0	0	0	0	0	0	0	0
ATP6V0A1	1	0	1	0	0	0	0	0	0	0	0
ATP6V0A2	1	0	1	0	0	0	0	0	0	0	0
ATP6V0E1	0	0	0	0	0	0	0	0	0	0	0
ATP6V0E2	1	0	1	1	0	1	0	0	0	0	0
ATP6V1A	0	1	1	0	1	1	0	0	0	0	0
ATP6V1B2	0	0	0	0	0	0	0	0	0	0	0
ATP6V1C1	0	0	0	0	1	1	0	0	0	0	0
ATP6V1C2	1	0	1	1	0	1	0	0	0	0	0
ATP6V1F	0	0	0	0	0	0	0	0	0	0	0
ATP6V1H	0	0	0	0	0	0	0	0	0	0	0
ATP8A1	0	0	0	0	0	0	0	0	0	0	0
ATPAF1	1	0	1	0	0	0	0	0	0	0	0
ATPIF1	0	0	0	0	0	0	0	0	0	0	0
ATXN1	1	0	1	0	0	0	0	0	0	0	0
ATXN10	0	0	0	0	0	0	0	0	0	0	0
ATXN1L	0	0	0	0	0	0	0	0	0	0	0
ATXN2L	0	1	1	0	1	1	0	0	0	0	0
ATXN7L1	1	0	1	1	0	1	0	0	0	0	0
AUH	1	0	1	1	1	1	1	0	1	0	1
AUNIP	0	0	0	1	0	1	0	0	0	0	0
AURKA	1	0	1	1	0	1	0	0	0	0	0
AURKB	1	0	1	1	0	1	0	0	0	0	0
AVEN	1	0	1	0	0	0	0	0	0	0	0
B2M	0	1	1	0	1	1	0	0	0	0	0
B3GALT4	1	0	1	0	0	0	0	0	0	0	0
B3GALT6	1	0	1	0	0	0	0	0	0	0	0
B3GNT1	1	0	1	1	0	1	0	0	0	0	0
B3GNT2	0	0	0	0	0	0	1	0	0	0	0
B3GNT5	1	0	1	0	0	0	0	0	0	0	0
B3GNT7	0	0	0	0	0	0	0	0	0	0	0
B3GNTL1	0	0	0	0	0	0	0	0	0	0	0
B4GALNT1	0	0	0	0	0	0	0	0	0	0	0
B4GALT1	1	0	1	0	0	0	1	0	1	0	1
B4GALT4	1	0	1	0	0	0	0	0	0	0	0
B4GALT5	1	0	1	0	0	0	0	0	0	0	0
BACE2	1	0	1	1	0	1	1	0	1	0	1
BACH1	1	0	1	0	0	0	1	0	1	0	1
BACH2	0	1	1	0	0	0	0	0	0	0	0
BAG3	0	0	0	0	0	0	0	0	0	0	0
BAG6	0	1	1	0	0	0	0	0	0	0	0
BAI1	0	0	0	0	0	0	1	0	0	0	0
BAIAP2L1	1	0	1	0	0	0	0	0	0	0	0
BAIAP3	1	0	1	1	0	1	0	0	0	0	0
BAK1	0	0	0	0	0	0	0	0	0	0	0
BANK1	1	1	1	1	1	1	1	0	1	0	1
BAP18	0	0	0	0	0	0	0	0	0	0	0
BARX2	0	0	0	0	0	0	0	0	0	0	0
BASP1	1	1	1	1	1	1	1	1	1	1	1
BATF	1	0	1	1	0	1	0	0	0	0	0
BATF2	0	0	0	0	0	0	0	0	0	0	0
BATF3	1	0	1	1	0	1	0	0	0	0	0
BAZ1A	1	0	1	0	0	0	0	1	0	0	0
BAZ2B	0	0	0	0	0	0	0	0	0	0	0
BBS10	0	0	0	0	0	0	0	0	0	0	0
BBS7	0	0	0	0	0	0	0	0	0	0	0
BBS9	1	0	1	0	0	0	0	0	0	0	0
BCAR3	1	0	1	1	0	1	0	0	0	0	0
BCAS3	1	0	1	0	0	0	0	0	0	0	0
BCAS4	1	0	1	1	0	1	0	0	0	0	0
BCAT1	1	1	1	1	1	1	0	0	0	0	0
BCAT2	0	1	1	0	0	0	0	1	0	1	1
BCCIP	0	0	0	0	0	0	0	0	0	0	0
BCKDHB	0	1	1	0	0	0	0	0	0	0	0
BCL2	1	0	1	0	0	0	0	0	0	0	0
BCL2A1	1	0	1	1	0	1	0	0	0	0	0
BCL2L1	1	1	1	1	1	1	0	0	0	0	0
BCL2L13	0	0	0	0	0	0	0	0	0	0	0
BCL2L14	1	0	1	1	0	1	0	0	0	0	0
BCL6	0	0	0	1	0	1	1	0	0	0	0
BCL7A	0	0	0	0	0	0	0	0	0	0	0
BCL7B	0	0	0	1	0	1	1	0	0	0	0
BCL9L	0	0	0	0	0	0	0	0	0	0	0
BCLAF1	0	0	0	0	0	0	0	0	0	0	0
BCR	1	0	1	0	0	0	0	0	0	0	0
BCS1L	1	0	1	0	0	0	0	0	0	0	0
BDH1	1	0	1	1	0	1	0	0	0	0	0
BEND3	0	0	0	0	0	0	0	0	0	0	0
BEND5	1	0	1	0	0	0	0	0	0	0	0
BHLHA15	0	0	0	0	0	0	0	0	0	0	0
BHLHE40	1	0	1	1	0	1	0	0	0	0	0
BICD1	1	0	1	0	0	0	0	0	0	0	0
BICD2	0	0	0	0	0	0	0	0	0	0	0
BID	0	1	1	1	1	1	1	0	0	0	0
BIK	0	0	0	0	0	0	0	0	0	0	0
BIN1	1	1	1	1	0	1	0	1	0	1	1
BIN2	0	1	1	0	1	1	0	1	0	1	1
BIN3	0	0	0	0	0	0	0	0	0	0	0
BIRC2	0	0	0	0	0	0	0	0	0	0	0
BIRC3	1	0	1	1	0	1	0	0	0	0	0
BIRC5	1	0	1	1	0	1	0	0	0	0	0
BLK	1	1	1	1	1	1	0	0	0	0	0
BLMH	0	0	0	0	0	0	0	0	0	0	0
BLNK	1	1	1	0	0	0	0	0	0	0	0
BLOC1S6	0	0	0	0	0	0	0	0	0	0	0
BLVRA	0	0	0	0	0	0	0	0	0	0	0
BLVRB	0	1	1	0	0	0	0	0	0	0	0
BMI1	0	0	0	0	0	0	0	0	0	0	0
BMP1	1	0	1	0	0	0	0	0	0	0	0
BMP6	0	0	0	0	0	0	0	0	0	0	0
BMP8A	0	0	0	0	0	0	0	0	0	0	0
BMP8B	0	0	0	0	0	0	0	0	0	0	0
BMPR2	1	0	1	1	0	1	0	0	0	0	0
BNIP3L	1	0	1	1	0	1	0	0	0	0	0
BOLA1	0	0	0	1	0	1	0	0	0	0	0
BOLA2	0	0	0	0	0	0	0	0	0	0	0
BOLA3	1	0	1	0	0	0	0	0	0	0	0
BOP1	0	1	1	0	1	1	0	1	0	1	1
BPGM	0	0	0	0	0	0	1	0	0	0	0
BRAF	0	0	0	0	0	0	0	0	0	0	0
BRCA1	1	0	1	1	0	1	1	0	1	0	1
BRCA2	0	0	0	0	0	0	0	0	0	0	0
BRCC3	0	0	0	0	0	0	0	0	0	0	0
BRD1	0	0	0	0	0	0	1	0	0	0	0
BRD4	0	1	1	0	0	0	0	1	0	1	1
BRE-AS1	1	0	1	1	0	1	1	0	1	0	1
BRF2	1	0	1	0	0	0	0	0	0	0	0
BRI3BP	0	1	1	0	0	0	0	0	0	0	0
BRIX1	0	0	0	0	0	0	0	0	0	0	0
BROX	0	1	1	0	1	1	0	0	0	0	0
BSG	0	1	1	0	1	1	0	0	0	0	0
BST2	0	1	1	0	0	0	0	0	0	0	0
BTBD19	1	0	1	0	0	0	0	0	0	0	0
BTBD2	0	0	0	0	0	0	0	0	0	0	0
BTBD7	0	0	0	0	0	0	0	0	0	0	0
BTBD9	0	0	0	0	0	0	0	0	0	0	0
BTD	0	0	0	0	0	0	0	0	0	0	0
BTF3	0	1	1	0	1	1	0	0	0	0	0
BTG1	1	0	1	0	0	0	1	0	1	0	1
BTG2	1	0	1	1	0	1	0	0	0	0	0
BTG3	0	0	0	0	0	0	0	0	0	0	0
BTK	0	1	1	0	0	0	0	0	0	0	0
BTLA	1	1	1	0	0	0	0	1	0	1	1
BTN2A2	1	0	1	1	0	1	1	0	1	0	1
BTN3A1	1	0	1	1	0	1	0	0	0	0	0
BTN3A2	1	0	1	0	0	0	0	0	0	0	0
BTN3A3	1	0	1	0	0	0	0	0	0	0	0
BTNL9	1	0	1	0	0	0	1	0	1	0	1
BUB1	1	0	1	1	0	1	0	0	0	0	0
BUB1B	1	0	1	1	0	1	1	0	1	0	1
BYSL	1	1	1	1	1	1	0	1	0	1	1
BZRAP1-AS1	1	0	1	0	0	0	0	0	0	0	0
BZW1	0	1	1	0	1	1	0	0	0	0	0
BZW2	1	1	1	0	0	0	0	0	0	0	0
C10orf10	0	0	0	0	0	0	0	0	0	0	0
C10orf128	1	0	1	1	0	1	1	0	1	0	1
C10orf2	1	0	1	1	0	1	0	0	0	0	0
C10orf54	1	0	1	1	0	1	0	0	0	0	0
C11orf21	1	0	1	1	0	1	0	0	0	0	0
C11orf24	1	0	1	1	0	1	0	0	0	0	0
C11orf35	1	0	1	0	0	0	0	0	0	0	0
C11orf49	0	0	0	0	0	0	0	0	0	0	0
C11orf54	0	1	1	0	0	0	0	1	0	1	1
C11orf68	0	1	1	0	0	0	0	0	0	0	0
C11orf80	1	0	1	1	0	1	0	0	0	0	0
C11orf83	0	0	0	0	0	0	0	0	0	0	0
C12orf29	0	0	0	0	0	0	0	0	0	0	0
C12orf42	1	0	1	1	0	1	0	0	0	0	0
C12orf57	0	0	0	0	0	0	0	0	0	0	0
C12orf60	1	0	1	0	0	0	0	0	0	0	0
C12orf61	0	0	0	1	0	1	0	0	0	0	0
C12orf74	1	0	1	1	0	1	0	0	0	0	0
C12orf75	0	0	0	1	0	1	0	0	0	0	0
C12orf79	1	0	1	1	0	1	0	0	0	0	0
C14orf1	1	1	1	0	0	0	0	0	0	0	0
C14orf159	1	1	1	1	1	1	0	0	0	0	0
C14orf28	1	0	1	0	0	0	0	0	0	0	0
C14orf93	1	0	1	1	0	1	0	0	0	0	0
C15orf38	0	0	0	0	0	0	0	0	0	0	0
C15orf39	1	0	1	1	0	1	0	0	0	0	0
C15orf62	0	0	0	0	0	0	0	0	0	0	0
C16orf45	0	0	0	1	0	1	1	0	0	0	0
C16orf46	0	0	0	1	0	1	0	0	0	0	0
C16orf54	1	1	1	1	1	1	0	0	0	0	0
C16orf59	1	0	1	1	0	1	0	0	0	0	0
C16orf74	1	0	1	1	0	1	0	0	0	0	0
C16orf86	1	0	1	1	0	1	0	0	0	0	0
C16orf98	1	0	1	1	0	1	0	0	0	0	0
C17orf100	0	0	0	0	0	0	0	0	0	0	0
C17orf103	1	0	1	0	0	0	1	0	1	0	1
C17orf107	1	0	1	0	0	0	1	0	1	0	1
C17orf51	0	0	0	0	0	0	0	0	0	0	0
C17orf53	0	0	0	1	0	1	0	0	0	0	0
C17orf58	0	0	0	0	0	0	0	0	0	0	0
C17orf89	0	0	0	0	0	0	0	0	0	0	0
C17orf96	1	0	1	1	0	1	0	0	0	0	0
C17orf99	1	0	1	1	0	1	0	0	0	0	0
C19orf26	0	0	0	0	0	0	0	0	0	0	0
C19orf33	1	0	1	1	0	1	0	0	0	0	0
C19orf38	0	0	0	0	0	0	0	0	0	0	0
C19orf43	0	0	0	0	0	0	0	0	0	0	0
C19orf66	0	0	0	0	0	0	1	0	0	0	0
C19orf71	0	0	0	1	0	1	0	0	0	0	0
C19orf82	0	0	0	0	0	0	0	0	0	0	0
C19orf83	0	0	0	0	0	0	0	0	0	0	0
C1GALT1	0	0	0	0	0	0	1	0	0	0	0
C1orf106	0	0	0	1	0	1	0	0	0	0	0
C1orf109	1	0	1	0	0	0	0	0	0	0	0
C1orf145	0	0	0	0	0	0	0	0	0	0	0
C1orf162	1	0	1	1	0	1	0	0	0	0	0
C1orf198	0	0	0	0	0	0	0	0	0	0	0
C1orf200	1	0	1	0	0	0	1	0	1	0	1
C1orf216	1	0	1	0	0	0	1	0	1	0	1
C1orf220	1	0	1	0	0	0	0	0	0	0	0
C1orf228	1	0	1	0	0	0	0	0	0	0	0
C1orf43	0	0	0	0	0	0	0	0	0	0	0
C1orf61	1	0	1	0	0	0	0	0	0	0	0
C1orf74	1	0	1	1	0	1	0	0	0	0	0
C1orf85	0	0	0	0	0	0	0	0	0	0	0
C1orf95	1	0	1	0	0	0	0	0	0	0	0
C1QBP	1	0	1	1	0	1	0	0	0	0	0
C1QTNF1	0	0	0	0	0	0	0	0	0	0	0
C1QTNF6	1	0	1	1	0	1	0	0	0	0	0
C1RL	1	0	1	1	0	1	0	0	0	0	0
C20orf195	1	0	1	1	0	1	0	0	0	0	0
C20orf27	1	0	1	0	0	0	0	0	0	0	0
C21orf15	1	0	1	0	0	0	0	0	0	0	0
C21orf33	0	1	1	0	0	0	0	1	0	1	1
C21orf58	1	0	1	0	0	0	0	0	0	0	0
C2orf81	1	0	1	1	0	1	0	0	0	0	0
C2orf88	0	0	0	0	0	0	1	0	0	0	0
C3	0	0	0	0	0	0	0	0	0	0	0
C3orf18	1	0	1	1	0	1	0	0	0	0	0
C3orf38	0	1	1	0	0	0	0	0	0	0	0
C3orf52	0	0	0	0	0	0	0	0	0	0	0
C4orf19	0	0	0	0	0	0	1	0	0	0	0
C4orf32	1	0	1	1	0	1	0	0	0	0	0
C4orf46	1	0	1	0	0	0	0	0	0	0	0
C5	1	0	1	0	0	0	0	0	0	0	0
C5AR1	0	0	0	0	0	0	0	0	0	0	0
C5orf24	0	0	0	0	0	0	0	0	0	0	0
C5orf30	1	0	1	0	0	0	1	0	1	0	1
C5orf45	1	0	1	1	0	1	0	0	0	0	0
C6orf106	0	0	0	0	0	0	1	0	0	0	0
C6orf222	1	0	1	1	0	1	0	0	0	0	0
C6orf223	1	0	1	0	0	0	0	0	0	0	0
C7orf49	1	0	1	1	0	1	0	0	0	0	0
C7orf50	1	0	1	0	0	0	0	0	0	0	0
C7orf60	0	0	0	0	0	0	0	0	0	0	0
C9orf156	0	0	0	0	0	0	1	0	0	0	0
C9orf3	0	0	0	0	0	0	0	0	0	0	0
C9orf69	0	0	0	0	0	0	0	0	0	0	0
C9orf72	1	0	1	0	0	0	1	0	1	0	1
CA1	0	1	1	0	1	1	0	0	0	0	0
CA11	1	0	1	0	0	0	0	0	0	0	0
CA12	1	0	1	0	0	0	1	0	1	0	1
CA13	1	0	1	0	0	0	0	0	0	0	0
CA2	0	1	1	1	1	1	0	0	0	0	0
CA5B	1	0	1	0	0	0	0	0	0	0	0
CA8	0	0	0	0	0	0	0	0	0	0	0
CAB39	0	0	0	0	1	1	0	1	0	0	0
CABP4	1	0	1	1	0	1	0	0	0	0	0
CACNA1A	0	0	0	0	0	0	0	0	0	0	0
CACNA1D	1	0	1	1	0	1	0	0	0	0	0
CACNA1F	0	0	0	0	0	0	0	0	0	0	0
CACNB2	1	0	1	1	0	1	0	0	0	0	0
CACNB3	0	0	0	0	0	0	0	0	0	0	0
CACTIN-AS1	1	0	1	1	0	1	0	0	0	0	0
CACYBP	0	1	1	0	1	1	0	0	0	0	0
CAD	1	1	1	0	1	1	0	1	0	1	1
CADM4	0	0	0	1	0	1	0	0	0	0	0
CAGE1	0	0	0	0	0	0	0	0	0	0	0
CALCOCO1	1	0	1	0	0	0	0	0	0	0	0
CALHM2	1	0	1	1	0	1	0	0	0	0	0
CALM1	0	0	0	0	0	0	1	0	0	0	0
CALM3	0	0	0	0	0	0	0	0	0	0	0
CALR	1	1	1	1	1	1	0	0	0	0	0
CAMK1	0	0	0	0	0	0	0	0	0	0	0
CAMK2B	0	0	0	0	0	0	0	0	0	0	0
CAMK2D	1	1	1	0	1	1	0	1	0	1	1
CAMK2G	1	0	1	1	0	1	0	0	0	0	0
CAMK2N2	0	0	0	0	0	0	0	0	0	0	0
CAMK4	1	0	1	0	0	0	0	0	0	0	0
CAMKK1	1	0	1	0	0	0	0	0	0	0	0
CAMSAP3	0	0	0	0	0	0	0	0	0	0	0
CAND1	0	1	1	0	1	1	0	1	0	1	1
CAND2	1	0	1	0	0	0	0	0	0	0	0
CANX	1	1	1	0	1	1	0	0	0	0	0
CAP1	0	0	0	0	0	0	0	0	0	0	0
CAPG	0	1	1	0	0	0	0	1	0	1	1
CAPN1	1	1	1	0	0	0	0	0	0	0	0
CAPN12	1	0	1	1	0	1	0	0	0	0	0
CAPN14	0	0	0	0	0	0	0	0	0	0	0
CAPN2	1	1	1	1	1	1	0	1	0	1	1
CAPN3	1	0	1	1	0	1	0	0	0	0	0
CAPN7	0	0	0	0	0	0	0	0	0	0	0
CAPN9	1	0	1	1	0	1	0	0	0	0	0
CAPNS1	0	0	0	0	0	0	0	0	0	0	0
CAPRIN1	0	1	1	0	1	1	0	0	0	0	0
CAPS	1	0	1	1	0	1	0	0	0	0	0
CAPZB	0	0	0	0	0	0	0	0	0	0	0
CARD11	1	1	1	1	1	1	0	0	0	0	0
CARD16	1	0	1	0	0	0	0	0	0	0	0
CARD6	0	0	0	0	0	0	0	0	0	0	0
CARD9	1	0	1	1	0	1	0	0	0	0	0
CARHSP1	1	1	1	1	0	1	0	0	0	0	0
CARM1	1	1	1	0	1	1	0	0	0	0	0
CARMIL1	1	1	1	1	0	1	0	0	0	0	0
CARNS1	1	0	1	1	0	1	0	0	0	0	0
CARS	1	1	1	1	1	1	0	1	0	1	1
CARS2	1	0	1	1	0	1	0	0	0	0	0
CASC5	0	0	0	0	0	0	1	0	0	0	0
CASK	1	0	1	0	0	0	0	0	0	0	0
CASP1	1	1	1	1	0	1	0	0	0	0	0
CASP10	0	0	0	0	0	0	0	0	0	0	0
CASP3	1	0	1	1	0	1	0	0	0	0	0
CASP6	1	0	1	0	0	0	0	0	0	0	0
CASP7	0	0	0	0	0	0	0	0	0	0	0
CASP8AP2	0	0	0	0	0	0	0	0	0	0	0
CASQ1	1	0	1	0	0	0	0	0	0	0	0
CAST	0	1	1	0	0	0	0	0	0	0	0
CASZ1	1	0	1	1	0	1	0	0	0	0	0
CAT	1	1	1	1	1	1	0	1	0	1	1
CAV1	0	0	0	0	0	0	0	0	0	0	0
CBLB	1	0	1	0	0	0	0	0	0	0	0
CBLL1	0	0	0	0	0	0	0	0	0	0	0
CBR1	1	0	1	0	0	0	0	0	0	0	0
CBS	1	0	1	1	0	1	0	0	0	0	0
CBWD1	0	0	0	0	0	0	0	0	0	0	0
CBX1	1	0	1	0	0	0	0	0	0	0	0
CBX3P2	1	0	1	1	0	1	0	0	0	0	0
CBX4	1	0	1	1	0	1	0	0	0	0	0
CBX5	0	0	0	0	0	0	0	0	0	0	0
CBX6	0	0	0	1	0	1	0	0	0	0	0
CBX8	1	0	1	0	0	0	0	0	0	0	0
CCAR1	0	1	1	0	0	0	0	0	0	0	0
CCAR2	0	1	1	0	0	0	0	0	0	0	0
CCDC103	0	0	0	1	0	1	0	0	0	0	0
CCDC106	1	0	1	0	0	0	0	0	0	0	0
CCDC109B	1	0	1	1	0	1	0	0	0	0	0
CCDC112	0	0	0	0	0	0	0	0	0	0	0
CCDC134	0	0	0	0	0	0	0	0	0	0	0
CCDC141	1	0	1	0	0	0	0	0	0	0	0
CCDC150	1	0	1	0	0	0	0	0	0	0	0
CCDC167	1	0	1	0	0	0	0	0	0	0	0
CCDC24	1	0	1	0	0	0	0	0	0	0	0
CCDC28A	0	0	0	0	0	0	0	0	0	0	0
CCDC28B	1	0	1	1	0	1	0	0	0	0	0
CCDC34	0	0	0	0	0	0	0	0	0	0	0
CCDC47	0	1	1	0	1	1	0	0	0	0	0
CCDC50	0	0	0	0	0	0	0	0	0	0	0
CCDC51	1	0	1	0	0	0	0	0	0	0	0
CCDC64	1	0	1	1	0	1	0	0	0	0	0
CCDC68	0	0	0	0	0	0	0	0	0	0	0
CCDC69	1	0	1	0	0	0	1	0	1	0	1
CCDC71L	0	0	0	0	0	0	0	0	0	0	0
CCDC86	1	0	1	1	0	1	0	0	0	0	0
CCDC88A	1	1	1	1	1	1	0	1	0	1	1
CCDC88C	1	0	1	0	0	0	0	0	0	0	0
CCDC96	1	0	1	1	0	1	0	0	0	0	0
CCL17	1	0	1	1	0	1	0	0	0	0	0
CCL22	1	1	1	1	0	1	0	0	0	0	0
CCL3	1	0	1	1	0	1	0	0	0	0	0
CCL4	1	0	1	1	0	1	0	0	0	0	0
CCL4L2	0	0	0	0	0	0	0	0	0	0	0
CCM2	1	0	1	0	0	0	1	0	1	0	1
CCNA2	1	0	1	1	0	1	1	0	1	0	1
CCNB1	1	0	1	1	0	1	1	0	1	0	1
CCNB2	1	0	1	1	0	1	0	0	0	0	0
CCND1	0	0	0	1	0	1	1	0	0	0	0
CCND2	1	0	1	1	0	1	1	0	1	0	1
CCND3	1	0	1	1	0	1	0	0	0	0	0
CCNE1	0	0	0	0	0	0	0	0	0	0	0
CCNE2	0	0	0	1	0	1	0	0	0	0	0
CCNF	1	0	1	1	0	1	0	0	0	0	0
CCNG2	0	0	0	0	0	0	0	0	0	0	0
CCNH	0	0	0	0	0	0	1	0	0	0	0
CCNI2	1	0	1	0	0	0	0	0	0	0	0
CCNT1	0	0	0	0	0	0	0	0	0	0	0
CCNYL1	0	0	0	1	0	1	0	0	0	0	0
CCR10	0	0	0	0	0	0	0	0	0	0	0
CCR4	1	0	1	1	0	1	0	0	0	0	0
CCR6	1	0	1	1	0	1	1	0	1	0	1
CCR7	1	1	1	0	0	0	1	0	1	0	1
CCRL2	1	0	1	1	0	1	0	0	0	0	0
CCRN4L	1	0	1	1	0	1	0	0	0	0	0
CCS	0	1	1	0	0	0	0	0	0	0	0
CCSAP	1	0	1	0	0	0	1	0	1	0	1
CCT2	1	1	1	0	1	1	0	1	0	1	1
CCT3	1	1	1	0	1	1	0	0	0	0	0
CCT4	1	1	1	0	1	1	0	0	0	0	0
CCT5	1	0	1	1	1	1	0	0	0	0	0
CCT6A	1	1	1	0	1	1	0	0	0	0	0
CCT7	1	1	1	0	1	1	0	0	0	0	0
CCT8	1	1	1	0	1	1	0	0	0	0	0
CD101	0	0	0	1	0	1	0	0	0	0	0
CD180	0	0	0	0	0	0	0	0	0	0	0
CD19	0	0	0	0	1	1	0	0	0	0	0
CD1C	0	0	0	0	0	0	0	0	0	0	0
CD1D	1	0	1	0	0	0	0	0	0	0	0
CD200	0	0	0	0	0	0	0	0	0	0	0
CD200R1	1	0	1	0	0	0	0	0	0	0	0
CD22	1	0	1	0	1	1	0	1	0	0	0
CD226	1	0	1	1	0	1	0	0	0	0	0
CD24	1	0	1	1	0	1	0	0	0	0	0
CD27	1	0	1	1	0	1	1	0	1	0	1
CD274	1	0	1	1	0	1	0	0	0	0	0
CD2AP	0	1	1	0	1	1	0	1	0	1	1
CD320	1	0	1	1	0	1	0	0	0	0	0
CD37	1	0	1	1	0	1	0	0	0	0	0
CD3EAP	1	0	1	1	0	1	0	0	0	0	0
CD40	1	1	1	1	0	1	0	0	0	0	0
CD44	1	1	1	0	1	1	0	0	0	0	0
CD48	1	1	1	0	1	1	0	1	0	1	1
CD5	1	0	1	0	1	1	1	0	1	0	1
CD52	1	0	1	1	0	1	0	0	0	0	0
CD55	1	0	1	1	0	1	0	0	0	0	0
CD58	1	0	1	1	0	1	1	0	1	0	1
CD59	1	1	1	1	1	1	1	0	1	0	1
CD6	1	0	1	0	0	0	1	0	1	0	1
CD69	1	0	1	1	1	1	0	0	0	0	0
CD72	1	1	1	0	0	0	0	1	0	1	1
CD74	0	0	0	0	0	0	1	0	0	0	0
CD79A	1	0	1	0	0	0	1	0	1	0	1
CD79B	1	0	1	1	0	1	1	0	1	0	1
CD80	1	0	1	1	0	1	0	0	0	0	0
CD82	1	0	1	1	0	1	0	0	0	0	0
CD83	1	0	1	1	0	1	0	0	0	0	0
CD84	0	1	1	0	1	1	0	0	0	0	0
CD86	1	0	1	1	0	1	1	0	1	0	1
CD8A	0	0	0	0	0	0	0	0	0	0	0
CD9	1	0	1	0	0	0	0	0	0	0	0
CD99	1	0	1	1	0	1	0	0	0	0	0
CDC14B	0	0	0	1	0	1	0	0	0	0	0
CDC20	1	0	1	1	0	1	0	0	0	0	0
CDC23	0	0	0	0	0	0	0	0	0	0	0
CDC25A	1	0	1	1	0	1	1	0	1	0	1
CDC25B	1	0	1	1	0	1	0	0	0	0	0
CDC25C	1	0	1	1	0	1	0	0	0	0	0
CDC37	0	1	1	0	0	0	0	0	0	0	0
CDC40	0	0	0	0	1	1	0	0	0	0	0
CDC42	0	0	0	0	0	0	0	1	0	0	0
CDC42BPA	0	0	0	0	0	0	0	0	0	0	0
CDC42BPG	1	0	1	0	0	0	0	0	0	0	0
CDC42EP2	1	0	1	0	0	0	0	0	0	0	0
CDC42EP3	1	0	1	0	0	0	0	0	0	0	0
CDC42SE1	0	0	0	0	0	0	0	0	0	0	0
CDC45	1	0	1	1	0	1	0	0	0	0	0
CDC5L	0	0	0	0	0	0	0	0	0	0	0
CDC6	1	0	1	1	0	1	0	0	0	0	0
CDCA2	1	0	1	1	0	1	0	0	0	0	0
CDCA3	1	0	1	1	0	1	0	0	0	0	0
CDCA4	1	0	1	0	0	0	0	0	0	0	0
CDCA5	1	0	1	1	0	1	0	0	0	0	0
CDCA7	1	0	1	1	0	1	1	0	1	0	1
CDCA7L	1	0	1	1	0	1	0	0	0	0	0
CDCA8	1	0	1	1	0	1	0	0	0	0	0
CDH1	0	0	0	0	0	0	0	0	0	0	0
CDH24	0	0	0	0	0	0	0	0	0	0	0
CDK1	1	1	1	1	0	1	0	0	0	0	0
CDK14	0	1	1	0	0	0	0	0	0	0	0
CDK18	0	0	0	0	0	0	1	0	0	0	0
CDK19	1	0	1	0	0	0	0	0	0	0	0
CDK2	1	1	1	1	1	1	0	0	0	0	0
CDK2AP2	0	0	0	0	0	0	0	0	0	0	0
CDK4	1	0	1	1	0	1	0	0	0	0	0
CDK5	1	0	1	1	0	1	0	0	0	0	0
CDK5R1	0	0	0	1	0	1	1	0	0	0	0
CDK6	1	0	1	1	0	1	0	0	0	0	0
CDKL1	0	0	0	1	0	1	1	0	0	0	0
CDKN1A	1	0	1	1	0	1	1	0	1	0	1
CDKN1B	0	1	1	0	0	0	0	1	0	1	1
CDKN2A	0	0	0	0	0	0	0	0	0	0	0
CDKN2AIP	0	1	1	0	1	1	0	0	0	0	0
CDKN2B	0	0	0	0	0	0	1	0	0	0	0
CDKN2C	1	0	1	1	0	1	0	0	0	0	0
CDKN2D	1	0	1	1	0	1	0	0	0	0	0
CDKN3	1	0	1	1	0	1	0	0	0	0	0
CDPF1	0	0	0	0	0	0	0	0	0	0	0
CDR2	0	0	0	0	0	0	0	0	0	0	0
CDS2	0	1	1	0	0	0	0	0	0	0	0
CDT1	1	0	1	1	0	1	0	0	0	0	0
CEACAM1	1	0	1	1	0	1	0	0	0	0	0
CEACAM19	0	0	0	0	0	0	0	0	0	0	0
CEACAM21	1	0	1	0	0	0	0	0	0	0	0
CEBPB	1	0	1	1	0	1	1	0	1	0	1
CEBPG	1	0	1	1	0	1	1	0	1	0	1
CECR1	1	0	1	1	1	1	1	0	1	0	1
CELF2	0	0	0	0	0	0	0	0	0	0	0
CELSR1	1	0	1	1	0	1	0	0	0	0	0
CEND1	0	0	0	0	0	0	0	0	0	0	0
CENPA	1	0	1	1	0	1	0	0	0	0	0
CENPB	0	0	0	0	0	0	0	0	0	0	0
CENPE	1	0	1	1	0	1	0	0	0	0	0
CENPF	1	0	1	1	0	1	0	0	0	0	0
CENPI	1	0	1	1	0	1	0	0	0	0	0
CENPL	0	0	0	0	0	0	0	0	0	0	0
CENPM	1	0	1	0	0	0	0	0	0	0	0
CENPN	0	0	0	1	0	1	0	0	0	0	0
CENPO	0	0	0	0	0	0	0	0	0	0	0
CENPU	0	0	0	0	0	0	0	0	0	0	0
CENPV	1	0	1	1	0	1	0	0	0	0	0
CENPW	1	0	1	1	0	1	0	0	0	0	0
CEP135	1	0	1	1	0	1	0	0	0	0	0
CEP170	0	0	0	0	0	0	1	0	0	0	0
CEP170B	0	0	0	1	0	1	0	0	0	0	0
CEP55	1	0	1	1	0	1	0	0	0	0	0
CEP83	1	0	1	0	0	0	0	0	0	0	0
CEP83-AS1	0	0	0	0	0	0	0	0	0	0	0
CERK	1	0	1	0	0	0	0	0	0	0	0
CERS2	0	0	0	0	0	0	0	0	0	0	0
CERS4	1	0	1	1	0	1	0	0	0	0	0
CERS6	1	0	1	0	0	0	1	0	1	0	1
CFI	1	0	1	1	0	1	0	0	0	0	0
CFL1	0	0	0	0	0	0	0	1	0	0	0
CFLAR	1	0	1	1	0	1	0	0	0	0	0
CFP	0	0	0	0	0	0	0	0	0	0	0
CGGBP1	0	1	1	0	0	0	0	1	0	1	1
CGN	1	0	1	0	0	0	0	0	0	0	0
CHAC1	1	0	1	1	0	1	1	0	1	0	1
CHAC2	1	0	1	1	0	1	0	0	0	0	0
CHAD	1	0	1	0	0	0	1	0	1	0	1
CHAF1A	0	0	0	0	0	0	0	0	0	0	0
CHAF1B	1	0	1	1	0	1	0	0	0	0	0
CHAMP1	1	0	1	0	1	1	0	0	0	0	0
CHCHD1	1	0	1	1	0	1	0	0	0	0	0
CHCHD3	1	0	1	0	0	0	0	0	0	0	0
CHCHD6	0	0	0	0	0	0	0	0	0	0	0
CHD1	0	0	0	1	0	1	0	0	0	0	0
CHD4	1	1	1	1	0	1	0	1	0	1	1
CHDH	1	0	1	0	0	0	1	0	1	0	1
CHEK1	0	0	0	1	0	1	0	0	0	0	0
CHERP	0	0	0	0	0	0	0	0	0	0	0
CHI3L2	1	0	1	1	0	1	0	0	0	0	0
CHIC1	1	0	1	0	0	0	0	0	0	0	0
CHMP1B	0	0	0	0	0	0	0	0	0	0	0
CHMP2B	0	0	0	0	0	0	1	0	0	0	0
CHMP4A	0	1	1	0	1	1	0	1	0	1	1
CHMP4B	0	0	0	0	0	0	0	0	0	0	0
CHMP7	0	0	0	0	0	0	0	1	0	0	0
CHN1	0	0	0	0	0	0	0	0	0	0	0
CHORDC1	0	1	1	0	0	0	0	0	0	0	0
CHPF	1	0	1	0	0	0	0	0	0	0	0
CHPT1	1	0	1	0	0	0	0	0	0	0	0
CHRNA1	1	0	1	0	0	0	0	0	0	0	0
CHRNA10	1	0	1	0	0	0	0	0	0	0	0
CHRNA6	1	0	1	1	0	1	0	0	0	0	0
CHRNE	1	0	1	0	0	0	1	0	1	0	1
CHST10	1	0	1	1	0	1	1	0	1	0	1
CHST12	1	0	1	1	0	1	0	0	0	0	0
CHST15	1	0	1	1	0	1	0	0	0	0	0
CHST6	1	0	1	0	0	0	0	0	0	0	0
CHST7	1	0	1	0	0	0	1	0	1	0	1
CHSY1	1	0	1	0	0	0	0	0	0	0	0
CHTF8	0	0	0	0	0	0	0	0	0	0	0
CHUK	0	0	0	0	0	0	1	0	0	0	0
CIAPIN1	0	1	1	0	0	0	0	0	0	0	0
CIB1	0	0	0	0	0	0	1	0	0	0	0
CIDEB	1	0	1	1	0	1	0	0	0	0	0
CIDECP	1	0	1	0	0	0	0	0	0	0	0
CIITA	1	0	1	0	0	0	1	0	1	0	1
CILP2	0	0	0	0	0	0	0	0	0	0	0
CIPC	1	0	1	1	0	1	0	0	0	0	0
CIRBP	0	0	0	0	0	0	0	0	0	0	0
CISD1	1	0	1	0	0	0	0	0	0	0	0
CISH	1	0	1	1	0	1	0	0	0	0	0
CIT	1	0	1	1	0	1	0	0	0	0	0
CIZ1	0	1	1	0	1	1	0	0	0	0	0
CKAP2	1	0	1	0	0	0	0	0	0	0	0
CKAP2L	1	0	1	1	0	1	0	0	0	0	0
CKAP4	0	1	1	0	1	1	0	1	0	1	1
CKAP5	0	1	1	0	1	1	0	0	0	0	0
CKB	0	0	0	1	0	1	0	0	0	0	0
CKS1B	1	0	1	1	0	1	0	0	0	0	0
CKS2	0	0	0	1	0	1	0	0	0	0	0
CLASRP	0	0	0	0	0	0	0	0	0	0	0
CLCF1	0	0	0	1	0	1	0	0	0	0	0
CLCN4	1	0	1	0	0	0	0	0	0	0	0
CLCN5	1	0	1	1	0	1	0	0	0	0	0
CLDN1	1	0	1	1	0	1	0	0	0	0	0
CLDN16	0	0	0	0	0	0	0	0	0	0	0
CLEC17A	1	0	1	0	0	0	0	0	0	0	0
CLEC19A	1	0	1	1	0	1	0	0	0	0	0
CLEC2B	1	0	1	1	0	1	0	0	0	0	0
CLEC2D	1	0	1	1	0	1	1	0	1	0	1
CLEC4C	1	0	1	1	0	1	0	0	0	0	0
CLEC4G	0	0	0	1	0	1	1	0	0	0	0
CLECL1	1	0	1	0	0	0	0	0	0	0	0
CLIC1	0	1	1	0	0	0	0	1	0	1	1
CLIC2	1	0	1	1	0	1	0	0	0	0	0
CLIP1	1	1	1	1	1	1	0	0	0	0	0
CLIP2	1	0	1	1	0	1	1	0	1	0	1
CLK1	0	0	0	0	0	0	0	0	0	0	0
CLLU1	1	0	1	1	0	1	0	0	0	0	0
CLLU1OS	1	0	1	1	0	1	0	0	0	0	0
CLMN	1	0	1	1	0	1	0	0	0	0	0
CLN5	0	1	1	0	1	1	0	0	0	0	0
CLNK	0	0	0	0	0	0	0	0	0	0	0
CLNS1A	1	0	1	0	0	0	0	0	0	0	0
CLP1	0	0	0	0	0	0	1	0	0	0	0
CLPB	0	0	0	1	1	1	0	0	0	0	0
CLPP	1	0	1	0	0	0	0	0	0	0	0
CLPX	0	1	1	0	1	1	0	0	0	0	0
CLSPN	1	0	1	1	0	1	0	0	0	0	0
CLSTN1	0	0	0	0	0	0	0	0	0	0	0
CLSTN3	1	0	1	0	0	0	0	0	0	0	0
CLTC	0	1	1	0	0	0	0	1	0	1	1
CLUH	0	1	1	0	0	0	0	1	0	1	1
CLUHP3	0	0	0	1	0	1	0	0	0	0	0
CMAHP	1	0	1	0	0	0	0	0	0	0	0
CMAS	0	1	1	0	0	0	0	0	0	0	0
CMC2	0	0	0	0	0	0	0	0	0	0	0
CMIP	0	0	0	0	0	0	0	0	0	0	0
CMPK1	0	0	0	0	0	0	0	0	0	0	0
CMSS1	1	0	1	0	0	0	0	0	0	0	0
CMTM3	0	0	0	0	0	0	0	0	0	0	0
CMTM6	1	1	1	1	0	1	0	0	0	0	0
CMTR1	0	0	0	0	0	0	0	0	0	0	0
CNDP2	0	0	0	0	0	0	0	0	0	0	0
CNIH1	0	0	0	0	0	0	0	0	0	0	0
CNKSR2	0	0	0	0	0	0	1	0	0	0	0
CNKSR3	0	0	0	0	0	0	0	0	0	0	0
CNN2	1	0	1	0	0	0	1	0	1	0	1
CNNM2	1	0	1	1	0	1	0	0	0	0	0
CNNM4	0	0	0	0	0	0	0	0	0	0	0
CNOT1	0	1	1	0	1	1	0	1	0	1	1
CNP	0	0	0	0	0	0	0	0	0	0	0
CNPY1	1	0	1	0	0	0	1	0	1	0	1
CNPY2	0	0	0	0	0	0	0	0	0	0	0
CNPY4	1	0	1	0	0	0	0	0	0	0	0
CNR1	0	0	0	0	0	0	0	0	0	0	0
CNR2	0	0	0	0	0	0	0	0	0	0	0
CNST	0	0	0	0	0	0	1	0	0	0	0
CNTD2	0	0	0	1	0	1	0	0	0	0	0
CNTNAP1	1	0	1	1	0	1	0	0	0	0	0
CNTNAP2	1	0	1	0	0	0	0	0	0	0	0
COA4	0	0	0	0	0	0	0	0	0	0	0
COA7	1	0	1	1	0	1	0	0	0	0	0
COASY	0	0	0	0	0	0	0	0	0	0	0
COBLL1	0	0	0	0	0	0	1	0	0	0	0
COCH	1	0	1	0	0	0	1	0	1	0	1
COG8	0	0	0	0	0	0	0	0	0	0	0
COL18A1	1	0	1	0	0	0	0	0	0	0	0
COL19A1	1	0	1	0	0	0	1	0	1	0	1
COL1A1	0	0	0	1	0	1	0	0	0	0	0
COL1A2	1	0	1	0	0	0	1	0	1	0	1
COL4A2	0	0	0	1	0	1	0	0	0	0	0
COL4A3	1	0	1	1	0	1	0	0	0	0	0
COL4A4	0	0	0	1	0	1	1	0	0	0	0
COL7A1	1	0	1	0	0	0	0	0	0	0	0
COL9A2	0	0	0	0	0	0	0	0	0	0	0
COL9A3	1	0	1	1	0	1	0	0	0	0	0
COLCA2	1	0	1	1	0	1	0	0	0	0	0
COLGALT1	0	0	0	0	1	1	0	0	0	0	0
COLGALT2	0	0	0	0	0	0	0	0	0	0	0
COMMD1	1	0	1	1	0	1	0	0	0	0	0
COMMD5	1	0	1	1	0	1	0	0	0	0	0
COMT	0	0	0	0	0	0	0	0	0	0	0
COMTD1	0	0	0	0	0	0	0	0	0	0	0
COPA	0	1	1	1	1	1	0	1	0	1	1
COPB1	0	1	1	0	1	1	0	1	0	1	1
COPB2	0	1	1	0	1	1	0	1	0	1	1
COPE	0	1	1	0	1	1	0	0	0	0	0
COPG1	0	1	1	0	1	1	0	0	0	0	0
COPG2	0	0	0	0	0	0	0	1	0	0	0
COPRS	1	0	1	0	0	0	0	0	0	0	0
COPZ2	0	0	0	0	0	0	0	0	0	0	0
COQ10B	0	0	0	0	0	0	1	0	0	0	0
COQ5	0	0	0	0	0	0	0	0	0	0	0
COQ8B	0	0	0	0	0	0	0	0	0	0	0
CORO1A	0	0	0	0	0	0	0	0	0	0	0
CORO1B	1	1	1	1	1	1	0	1	0	1	1
CORO1C	0	1	1	0	0	0	0	0	0	0	0
CORO6	1	0	1	0	0	0	0	0	0	0	0
CORO7	0	1	1	0	1	1	0	1	0	1	1
COTL1	1	1	1	0	0	0	0	1	0	1	1
COX17	1	0	1	1	0	1	0	0	0	0	0
COX4I1	0	0	0	0	0	0	0	0	0	0	0
COX5A	0	0	0	0	0	0	0	0	0	0	0
COX6C	0	0	0	0	0	0	0	0	0	0	0
COX7A2	0	0	0	0	0	0	0	0	0	0	0
COX7B	0	0	0	0	0	0	0	0	0	0	0
CPEB4	0	0	0	0	0	0	0	0	0	0	0
CPM	1	1	1	1	0	1	0	0	0	0	0
CPNE2	1	0	1	1	0	1	0	0	0	0	0
CPNE3	0	0	0	0	0	0	0	1	0	0	0
CPNE5	1	0	1	1	0	1	1	0	1	0	1
CPNE8	0	0	0	0	0	0	0	0	0	0	0
CPOX	0	1	1	0	0	0	0	1	0	1	1
CPSF1	0	1	1	0	1	1	0	1	0	1	1
CPSF3	0	0	0	0	0	0	0	0	0	0	0
CPT1A	0	0	0	0	1	1	0	0	0	0	0
CR1	1	0	1	0	0	0	1	0	1	0	1
CR2	0	0	0	0	0	0	0	0	0	0	0
CREB3	1	0	1	0	0	0	0	0	0	0	0
CREB3L4	1	0	1	1	0	1	0	0	0	0	0
CREBRF	0	0	0	0	0	0	0	0	0	0	0
CRELD2	0	0	0	0	0	0	0	0	0	0	0
CREM	0	0	0	1	0	1	1	0	0	0	0
CRIM1	0	0	0	0	0	0	0	0	0	0	0
CRIP1	1	1	1	0	0	0	1	0	1	0	1
CRIP2	1	0	1	1	0	1	0	1	0	0	0
CRIP3	1	0	1	1	0	1	0	0	0	0	0
CRKL	0	0	0	0	0	0	0	0	0	0	0
CRLF3	0	0	0	0	0	0	0	0	0	0	0
CRLS1	1	0	1	0	0	0	0	0	0	0	0
CROT	0	0	0	0	0	0	0	0	0	0	0
CRTAP	0	0	0	0	0	0	0	0	0	0	0
CRTC1	1	0	1	1	0	1	0	0	0	0	0
CRY1	0	0	0	0	0	0	0	0	0	0	0
CRYBA4	0	0	0	0	0	0	0	0	0	0	0
CRYL1	1	1	1	0	1	1	0	0	0	0	0
CRYM	1	0	1	1	0	1	0	0	0	0	0
CRYM-AS1	0	0	0	0	0	0	0	0	0	0	0
CRYZ	0	1	1	0	1	1	0	1	0	1	1
CSDE1	0	1	1	0	1	1	0	0	0	0	0
CSE1L	1	1	1	0	0	0	0	0	0	0	0
CSF1	1	0	1	1	0	1	0	0	0	0	0
CSF1R	0	0	0	0	0	0	0	0	0	0	0
CSF2	1	0	1	1	0	1	0	0	0	0	0
CSF2RB	0	0	0	1	0	1	1	0	0	0	0
CSK	1	1	1	0	1	1	0	1	0	1	1
CSNK1G2	0	0	0	0	0	0	0	0	0	0	0
CSRNP1	1	0	1	1	0	1	0	0	0	0	0
CSRNP2	1	0	1	1	0	1	0	0	0	0	0
CSRP1	0	0	0	0	0	0	0	0	0	0	0
CSRP2BP	1	0	1	0	0	0	0	0	0	0	0
CST7	1	0	1	1	0	1	0	0	0	0	0
CSTB	0	0	0	0	0	0	0	0	0	0	0
CSTF2	1	0	1	0	0	0	0	0	0	0	0
CSTF3	0	0	0	0	0	0	0	0	0	0	0
CTAGE1	0	0	0	0	0	0	1	0	0	0	0
CTBP1	0	1	1	0	1	1	0	0	0	0	0
CTC1	0	0	0	0	0	0	0	0	0	0	0
CTC-338M12.4	0	0	0	0	0	0	0	0	0	0	0
CTDSP2	1	0	1	1	0	1	0	0	0	0	0
CTH	0	0	0	1	0	1	1	0	0	0	0
CTIF	1	0	1	0	0	0	1	0	1	0	1
CTLA4	1	0	1	1	0	1	0	0	0	0	0
CTNNA1	0	0	0	0	0	0	1	0	0	0	0
CTNNAL1	1	0	1	1	0	1	0	0	0	0	0
CTNNBIP1	1	0	1	1	0	1	0	0	0	0	0
CTNS	0	0	0	1	0	1	0	0	0	0	0
CTPS1	1	1	1	1	1	1	0	1	0	1	1
CTSA	1	1	1	1	1	1	0	0	0	0	0
CTSB	0	1	1	1	1	1	0	0	0	0	0
CTSC	0	0	0	0	0	0	0	0	0	0	0
CTSD	0	1	1	0	1	1	0	0	0	0	0
CTSF	1	0	1	1	0	1	0	0	0	0	0
CTSH	1	1	1	0	0	0	0	1	0	1	1
CTSK	1	0	1	1	0	1	0	0	0	0	0
CTSS	1	1	1	1	1	1	0	0	0	0	0
CTSZ	0	1	1	0	0	0	0	1	0	1	1
CTTN	1	0	1	1	0	1	1	0	1	0	1
CTTNBP2NL	1	0	1	1	0	1	0	0	0	0	0
CUL1	0	1	1	0	1	1	0	0	0	0	0
CUL3	0	0	0	0	0	0	0	0	0	0	0
CUL4B	0	1	1	0	1	1	0	1	0	1	1
CUL5	0	1	1	0	0	0	0	0	0	0	0
CUTC	0	1	1	0	1	1	1	1	0	1	1
CWC25	0	0	0	0	0	0	0	0	0	0	0
CWF19L1	0	0	0	0	0	0	0	0	0	0	0
CX3CL1	1	0	1	1	0	1	1	0	1	0	1
CXCL16	1	0	1	0	0	0	1	0	1	0	1
CXCR3	1	0	1	1	0	1	0	0	0	0	0
CXCR4	1	0	1	1	0	1	0	0	0	0	0
CXCR5	0	0	0	1	0	1	0	0	0	0	0
CXorf21	0	0	0	0	0	0	0	0	0	0	0
CXXC5	1	0	1	1	0	1	0	0	0	0	0
CYB561	1	0	1	1	0	1	0	0	0	0	0
CYB561A3	1	1	1	0	1	1	1	0	1	0	1
CYB561D1	1	0	1	0	0	0	0	0	0	0	0
CYB5A	0	1	1	0	1	1	0	0	0	0	0
CYB5B	0	0	0	0	0	0	0	0	0	0	0
CYB5D1	1	0	1	0	0	0	0	0	0	0	0
CYB5R1	0	0	0	0	0	0	0	0	0	0	0
CYB5R2	1	0	1	1	0	1	0	0	0	0	0
CYB5R3	1	0	1	0	1	1	0	1	0	0	0
CYBA	0	0	0	0	0	0	0	0	0	0	0
CYBB	0	0	0	0	0	0	0	0	0	0	0
CYC1	1	0	1	0	0	0	0	0	0	0	0
CYFIP2	0	1	1	0	1	1	0	1	0	1	1
CYLD	0	0	0	0	0	0	0	0	0	0	0
CYP1A1	0	0	0	0	0	0	0	0	0	0	0
CYP1B1	1	0	1	1	0	1	0	0	0	0	0
CYP20A1	0	0	0	0	0	0	1	0	0	0	0
CYP27B1	1	0	1	0	0	0	0	0	0	0	0
CYP2C18	1	0	1	1	0	1	0	0	0	0	0
CYP51A1	0	1	1	0	1	1	0	0	0	0	0
CYS1	1	0	1	0	0	0	0	0	0	0	0
CYSLTR1	1	0	1	1	0	1	0	0	0	0	0
CYSTM1	1	0	1	1	0	1	0	0	0	0	0
CYTH1	0	0	0	0	0	0	0	0	0	0	0
CYTH3	0	0	0	0	0	0	0	0	0	0	0
CYTH4	1	0	1	1	0	1	0	0	0	0	0
DAB2IP	1	0	1	1	0	1	0	0	0	0	0
DACT1	1	0	1	1	0	1	0	0	0	0	0
DACT3	1	0	1	1	0	1	0	0	0	0	0
DAD1	0	0	0	0	0	0	0	0	0	0	0
DANCR	1	0	1	0	0	0	0	0	0	0	0
DAP3	0	0	0	0	1	1	0	0	0	0	0
DAPK2	1	0	1	0	0	0	0	0	0	0	0
DAPP1	0	0	0	0	0	0	0	0	0	0	0
DARS	0	1	1	0	1	1	0	1	0	1	1
DARS2	0	1	1	0	0	0	0	0	0	0	0
DBI	0	1	1	0	0	0	0	0	0	0	0
DBN1	0	0	0	1	0	1	0	0	0	0	0
DBNDD1	1	0	1	1	0	1	0	0	0	0	0
DBNL	0	0	0	0	0	0	0	0	0	0	0
DBP	1	0	1	1	0	1	0	0	0	0	0
DBR1	0	0	0	0	0	0	0	0	0	0	0
DCAF1	0	1	1	0	0	0	0	1	0	1	1
DCAF12	1	0	1	0	0	0	1	0	1	0	1
DCAF13	0	0	0	0	0	0	0	0	0	0	0
DCHS1	0	0	0	0	0	0	0	0	0	0	0
DCK	0	0	0	0	0	0	0	0	0	0	0
DCLK2	1	1	1	1	0	1	0	1	0	1	1
DCLRE1A	0	0	0	0	0	0	0	0	0	0	0
DCLRE1B	0	0	0	0	0	0	0	0	0	0	0
DCLRE1C	1	0	1	1	0	1	0	0	0	0	0
DCP1B	1	0	1	0	0	0	0	0	0	0	0
DCPS	0	1	1	0	1	1	0	1	0	1	1
DCST2	1	0	1	0	0	0	0	0	0	0	0
DCTN2	0	0	0	0	0	0	0	0	0	0	0
DCTN4	0	0	0	0	0	0	0	0	0	0	0
DCTPP1	1	0	1	0	0	0	0	0	0	0	0
DCXR	0	0	0	0	0	0	0	0	0	0	0
DDAH2	1	1	1	0	0	0	0	0	0	0	0
DDB1	0	1	1	0	1	1	0	1	0	1	1
DDB2	1	0	1	1	0	1	0	0	0	0	0
DDIT3	1	0	1	1	0	1	0	0	0	0	0
DDIT4	0	0	0	0	0	0	0	0	0	0	0
DDN	1	0	1	0	0	0	1	0	1	0	1
DDOST	0	0	0	0	0	0	0	0	0	0	0
DDR1	1	0	1	1	0	1	0	0	0	0	0
DDX1	0	1	1	0	0	0	0	0	0	0	0
DDX10	1	0	1	0	0	0	0	0	0	0	0
DDX17	0	1	1	0	0	0	0	0	0	0	0
DDX18	0	1	1	0	0	0	0	0	0	0	0
DDX20	0	1	1	0	0	0	0	0	0	0	0
DDX21	1	1	1	1	1	1	1	1	1	1	1
DDX23	0	0	0	0	0	0	0	0	0	0	0
DDX24	0	0	0	0	0	0	1	0	0	0	0
DDX27	0	1	1	0	0	0	0	1	0	1	1
DDX28	0	0	0	0	0	0	0	0	0	0	0
DDX31	1	0	1	0	0	0	0	0	0	0	0
DDX3X	0	1	1	0	1	1	0	0	0	0	0
DDX41	0	1	1	0	1	1	0	1	0	1	1
DDX47	0	1	1	0	1	1	0	0	0	0	0
DDX49	0	0	0	0	0	0	0	0	0	0	0
DDX5	0	1	1	0	1	1	0	0	0	0	0
DDX50	0	0	0	0	0	0	0	0	0	0	0
DDX55	0	0	0	0	0	0	0	0	0	0	0
DDX56	0	1	1	0	0	0	0	0	0	0	0
DDX58	1	1	1	1	1	1	0	0	0	0	0
DDX6	0	0	0	0	0	0	0	0	0	0	0
DDX60	0	0	0	0	0	0	1	0	0	0	0
DDX60L	1	0	1	0	0	0	1	0	1	0	1
DECR1	0	1	1	0	1	1	0	0	0	0	0
DEF6	1	1	1	0	0	0	1	0	1	0	1
DEF8	0	0	0	1	0	1	0	0	0	0	0
DEGS2	1	0	1	1	0	1	0	0	0	0	0
DEK	0	1	1	0	1	1	0	0	0	0	0
DENND1B	0	0	0	0	0	0	0	0	0	0	0
DENND1C	1	0	1	0	0	0	0	0	0	0	0
DENND3	1	0	1	1	0	1	1	0	1	0	1
DENND4A	0	0	0	0	0	0	0	0	0	0	0
DENND5A	0	0	0	1	0	1	0	0	0	0	0
DENND5B	1	0	1	1	0	1	0	0	0	0	0
DENND6A	0	0	0	0	0	0	0	0	0	0	0
DEPDC1	1	0	1	0	0	0	0	0	0	0	0
DEPDC1B	1	0	1	1	0	1	0	0	0	0	0
DEPDC5	1	0	1	0	0	0	0	0	0	0	0
DERA	0	0	0	0	0	0	0	0	0	0	0
DERL3	1	0	1	0	0	0	0	0	0	0	0
DESI1	1	0	1	0	0	0	0	0	0	0	0
DEXI	0	0	0	0	0	0	0	0	0	0	0
DFFB	0	0	0	0	0	0	0	0	0	0	0
DFNA5	0	0	0	0	0	0	1	0	0	0	0
DFNB31	1	0	1	1	0	1	0	0	0	0	0
DGAT2	1	0	1	1	0	1	0	0	0	0	0
DGKA	1	1	1	1	1	1	0	1	0	1	1
DGKD	1	0	1	0	0	0	0	0	0	0	0
DGKG	1	0	1	1	0	1	1	0	1	0	1
DGKH	1	0	1	0	0	0	0	0	0	0	0
DGUOK	0	0	0	0	0	0	0	0	0	0	0
DHCR24	1	0	1	1	0	1	1	0	1	0	1
DHCR7	1	0	1	1	0	1	0	0	0	0	0
DHFR	0	0	0	0	0	0	0	0	0	0	0
DHPS	0	1	1	0	1	1	0	0	0	0	0
DHRS1	0	1	1	0	1	1	0	0	0	0	0
DHRS12	0	0	0	0	0	0	0	0	0	0	0
DHRS13	0	0	0	1	0	1	0	0	0	0	0
DHRS3	1	0	1	1	0	1	1	0	1	0	1
DHRS7B	1	0	1	0	0	0	0	0	0	0	0
DHRS9	1	0	1	1	0	1	0	0	0	0	0
DHX29	0	0	0	0	0	0	0	0	0	0	0
DHX30	0	1	1	0	1	1	0	0	0	0	0
DHX33	1	0	1	0	0	0	0	0	0	0	0
DHX58	0	0	0	0	0	0	0	0	0	0	0
DHX9	0	1	1	0	0	0	0	1	0	1	1
DIAPH2	0	0	0	0	0	0	0	0	0	0	0
DIAPH3	1	0	1	1	0	1	0	0	0	0	0
DICER1	0	0	0	0	0	0	0	0	0	0	0
DICER1-AS1	1	0	1	0	0	0	0	0	0	0	0
DIMT1	1	0	1	0	0	0	0	0	0	0	0
DIP2B	0	0	0	0	0	0	0	0	0	0	0
DIP2C	1	0	1	1	0	1	0	0	0	0	0
DIRAS1	1	0	1	0	0	0	1	0	1	0	1
DIRC2	1	0	1	0	0	0	0	0	0	0	0
DISP1	0	0	0	0	0	0	0	0	0	0	0
DKC1	0	0	0	0	1	1	0	1	0	0	0
DLAT	0	1	1	0	0	0	0	0	0	0	0
DLEU1	0	0	0	0	0	0	0	0	0	0	0
DLEU2	1	0	1	0	0	0	1	0	1	0	1
DLG2	0	0	0	1	0	1	0	0	0	0	0
DLG3	0	0	0	0	0	0	0	0	0	0	0
DLGAP3	1	0	1	1	0	1	0	0	0	0	0
DLGAP4	0	0	0	0	0	0	0	0	0	0	0
DLGAP5	1	0	1	1	0	1	0	0	0	0	0
DLL1	0	0	0	0	0	0	1	0	0	0	0
DMD	0	1	1	0	1	1	0	0	0	0	0
DMXL2	1	0	1	1	0	1	0	0	0	0	0
DNAI2	0	0	0	0	0	0	0	0	0	0	0
DNAJA1	1	1	1	1	1	1	0	0	0	0	0
DNAJA3	1	0	1	0	0	0	0	0	0	0	0
DNAJB1	0	0	0	0	0	0	0	0	0	0	0
DNAJB11	0	0	0	0	0	0	0	0	0	0	0
DNAJB2	0	0	0	0	0	0	1	0	0	0	0
DNAJB4	1	0	1	1	0	1	0	0	0	0	0
DNAJB5	0	0	0	0	0	0	0	0	0	0	0
DNAJB9	0	0	0	0	0	0	1	0	0	0	0
DNAJC10	0	0	0	0	0	0	1	0	0	0	0
DNAJC11	0	0	0	0	0	0	0	0	0	0	0
DNAJC13	0	1	1	0	0	0	0	0	0	0	0
DNAJC4	1	0	1	0	0	0	0	0	0	0	0
DNAJC6	0	0	0	0	0	0	0	0	0	0	0
DNAJC7	0	1	1	0	1	1	0	0	0	0	0
DNASE1L1	1	0	1	0	0	0	0	0	0	0	0
DNASE2	0	0	0	1	0	1	0	0	0	0	0
DND1	0	0	0	0	0	0	1	0	0	0	0
DNMBP	1	1	1	1	1	1	0	1	0	1	1
DNMT3A	0	0	0	0	0	0	1	0	0	0	0
DNPEP	0	1	1	0	1	1	0	0	0	0	0
DNPH1	1	0	1	0	0	0	0	0	0	0	0
DOCK10	1	1	1	1	1	1	0	0	0	0	0
DOCK11	0	1	1	0	1	1	0	1	0	1	1
DOCK2	0	1	1	0	1	1	0	1	0	1	1
DOCK4	1	0	1	0	0	0	0	0	0	0	0
DOCK8	1	1	1	0	1	1	0	1	0	1	1
DOCK9-AS2	0	0	0	1	0	1	0	0	0	0	0
DOHH	0	0	0	0	0	0	0	0	0	0	0
DOK2	1	0	1	0	0	0	0	0	0	0	0
DOK3	1	1	1	1	0	1	1	1	1	1	1
DOK4	1	0	1	1	0	1	1	0	1	0	1
DOLPP1	1	0	1	0	0	0	0	0	0	0	0
DOPEY2	1	0	1	0	0	0	0	0	0	0	0
DPAGT1	1	0	1	1	0	1	0	0	0	0	0
DPCD	1	0	1	1	0	1	0	0	0	0	0
DPCR1	0	0	0	0	0	0	0	0	0	0	0
DPEP2	1	0	1	1	0	1	0	0	0	0	0
DPH2	1	0	1	1	0	1	0	0	0	0	0
DPP3	1	1	1	1	1	1	0	0	0	0	0
DPP7	0	0	0	0	1	1	0	0	0	0	0
DPY19L1P1	0	0	0	1	0	1	0	0	0	0	0
DPYSL2	1	1	1	1	1	1	0	0	0	0	0
DRAM1	0	0	0	1	0	1	1	0	0	0	0
DRAM2	1	0	1	0	0	0	0	0	0	0	0
DRG1	0	0	0	0	0	0	0	0	0	0	0
DRG2	0	0	0	0	0	0	0	0	0	0	0
DSCC1	1	0	1	1	0	1	0	0	0	0	0
DSE	0	0	0	1	0	1	0	0	0	0	0
DSP	0	0	0	0	0	0	1	0	0	0	0
DTL	1	0	1	1	0	1	1	0	1	0	1
DTWD2	1	0	1	0	0	0	0	0	0	0	0
DTX3	0	0	0	0	0	0	1	0	0	0	0
DTX3L	0	0	0	0	1	1	0	1	0	0	0
DTX4	1	0	1	1	0	1	0	0	0	0	0
DTYMK	1	1	1	0	0	0	0	0	0	0	0
DUOX1	1	0	1	0	0	0	0	0	0	0	0
DUOXA2	0	0	0	0	0	0	1	0	0	0	0
DUPD1	1	0	1	1	0	1	0	0	0	0	0
DUS2	0	0	0	0	0	0	0	0	0	0	0
DUSP1	1	0	1	1	0	1	0	0	0	0	0
DUSP10	1	0	1	1	0	1	1	0	1	0	1
DUSP16	1	0	1	1	0	1	0	0	0	0	0
DUSP2	1	0	1	1	0	1	0	0	0	0	0
DUSP22	0	0	0	0	0	0	0	0	0	0	0
DUSP26	1	0	1	1	0	1	0	0	0	0	0
DUSP3	1	0	1	0	0	0	0	0	0	0	0
DUSP4	0	0	0	1	0	1	0	0	0	0	0
DUSP5	0	0	0	1	0	1	0	0	0	0	0
DUSP5P1	0	0	0	1	0	1	0	0	0	0	0
DUSP6	0	0	0	1	0	1	0	0	0	0	0
DUSP8	1	0	1	1	0	1	1	0	1	0	1
DYNC1H1	0	1	1	0	0	0	0	0	0	0	0
DYNC1I1	0	0	0	0	0	0	0	0	0	0	0
DYNC1I2	0	0	0	0	0	0	0	0	0	0	0
DYNLL1-AS1	0	0	0	0	0	0	0	0	0	0	0
DYNLL2	0	1	1	0	0	0	0	0	0	0	0
DYRK1B	0	0	0	0	0	0	0	0	0	0	0
DYRK3	1	0	1	0	0	0	0	0	0	0	0
DZANK1	0	0	0	1	0	1	1	0	0	0	0
E2F1	1	0	1	1	0	1	0	0	0	0	0
E2F2	1	0	1	1	0	1	0	0	0	0	0
E2F3	1	0	1	1	0	1	0	0	0	0	0
E2F5	1	0	1	1	0	1	0	0	0	0	0
E2F6	1	0	1	1	0	1	1	0	1	0	1
E2F7	0	0	0	1	0	1	1	0	0	0	0
E2F8	1	0	1	1	0	1	0	0	0	0	0
EARS2	0	0	0	0	0	0	0	0	0	0	0
EBF1	1	0	1	0	0	0	1	0	1	0	1
EBI3	1	0	1	1	0	1	0	0	0	0	0
EBNA1BP2	1	0	1	0	0	0	0	0	0	0	0
EBP	1	0	1	0	0	0	0	0	0	0	0
EBPL	1	0	1	0	0	0	0	0	0	0	0
ECE1	1	1	1	1	1	1	0	0	0	0	0
ECE2	1	0	1	0	0	0	0	0	0	0	0
ECEL1	1	0	1	0	0	0	0	0	0	0	0
ECHDC3	1	0	1	0	0	0	0	0	0	0	0
ECHS1	0	1	1	0	0	0	0	1	0	1	1
ECI1	0	0	0	0	0	0	0	0	0	0	0
ECM1	1	0	1	0	0	0	0	0	0	0	0
ECM29	1	1	1	0	1	1	0	0	0	0	0
ECT2	1	0	1	0	0	0	0	0	0	0	0
EDARADD	1	0	1	1	0	1	0	0	0	0	0
EDC3	0	0	0	0	0	0	0	0	0	0	0
EDC4	0	1	1	0	0	0	0	0	0	0	0
EDEM1	1	0	1	1	0	1	0	0	0	0	0
EDF1	0	0	0	0	1	1	0	0	0	0	0
EDN1	0	0	0	0	0	0	0	0	0	0	0
EEA1	1	1	1	0	0	0	0	0	0	0	0
EED	1	1	1	1	0	1	0	0	0	0	0
EEF1B2	0	0	0	0	0	0	0	0	0	0	0
EEF1D	0	1	1	0	1	1	0	0	0	0	0
EEF1E1	0	0	0	0	1	1	0	0	0	0	0
EEF1G	0	1	1	0	1	1	0	0	0	0	0
EEF2	0	1	1	0	1	1	0	1	0	1	1
EEF2K	1	0	1	1	0	1	0	0	0	0	0
EEFSEC	0	1	1	0	0	0	0	0	0	0	0
EEPD1	1	0	1	1	0	1	0	0	0	0	0
EFCAB12	0	0	0	1	0	1	0	0	0	0	0
EFCAB13	1	0	1	0	0	0	0	0	0	0	0
EFCAB4A	1	0	1	1	0	1	0	0	0	0	0
EFL1	0	0	0	0	0	0	0	0	0	0	0
EFNA4	1	0	1	0	0	0	0	0	0	0	0
EFNB2	0	0	0	0	0	0	0	0	0	0	0
EFR3A	0	0	0	0	0	0	0	0	0	0	0
EFR3B	0	0	0	1	0	1	0	0	0	0	0
EFTUD2	0	0	0	0	0	0	0	0	0	0	0
EGLN2	0	0	0	0	0	0	0	0	0	0	0
EGOT	0	0	0	1	0	1	0	0	0	0	0
EGR1	1	0	1	1	0	1	0	0	0	0	0
EGR2	1	0	1	1	0	1	0	0	0	0	0
EGR3	1	0	1	1	0	1	0	0	0	0	0
EGR4	1	0	1	1	0	1	0	0	0	0	0
EHBP1	1	0	1	0	0	0	0	0	0	0	0
EHBP1L1	1	0	1	0	0	0	0	0	0	0	0
EHD1	0	1	1	0	1	1	0	0	0	0	0
EHD3	1	0	1	1	0	1	0	0	0	0	0
EHD4	0	1	1	0	1	1	0	0	0	0	0
EHMT1-IT1	1	0	1	0	0	0	0	0	0	0	0
EHMT2	1	0	1	1	0	1	0	0	0	0	0
EID3	0	0	0	1	0	1	0	0	0	0	0
EIF1	1	0	1	0	0	0	1	0	1	0	1
EIF2A	0	1	1	0	1	1	0	1	0	1	1
EIF2AK2	0	0	0	0	0	0	1	0	0	0	0
EIF2AK3	0	0	0	0	0	0	0	0	0	0	0
EIF2B1	0	0	0	0	0	0	0	0	0	0	0
EIF2B2	0	1	1	0	1	1	0	0	0	0	0
EIF2B3	1	0	1	1	0	1	0	0	0	0	0
EIF2B4	0	1	1	0	1	1	0	0	0	0	0
EIF2S1	1	1	1	0	1	1	0	0	0	0	0
EIF2S2	1	1	1	1	1	1	0	0	0	0	0
EIF3A	0	1	1	0	1	1	0	1	0	1	1
EIF3B	0	1	1	0	1	1	0	0	0	0	0
EIF3C	0	0	0	0	0	0	0	0	0	0	0
EIF3D	0	1	1	0	1	1	0	0	0	0	0
EIF3E	0	1	1	0	1	1	0	0	0	0	0
EIF3F	0	0	0	0	0	0	0	0	0	0	0
EIF3G	0	1	1	0	0	0	0	0	0	0	0
EIF3H	0	1	1	0	0	0	0	0	0	0	0
EIF3I	0	1	1	0	0	0	0	1	0	1	1
EIF3J	0	1	1	0	1	1	0	0	0	0	0
EIF3L	0	1	1	0	1	1	0	1	0	1	1
EIF3M	0	0	0	0	0	0	0	0	0	0	0
EIF4A1	0	1	1	0	1	1	0	1	0	1	1
EIF4A2	0	0	0	0	0	0	0	0	0	0	0
EIF4A3	0	0	0	0	0	0	0	0	0	0	0
EIF4B	0	1	1	0	1	1	0	0	0	0	0
EIF4E	0	0	0	0	0	0	0	0	0	0	0
EIF4EBP1	1	0	1	1	0	1	0	0	0	0	0
EIF4G1	1	1	1	0	1	1	0	0	0	0	0
EIF4G2	0	1	1	0	1	1	0	0	0	0	0
EIF4H	0	1	1	0	1	1	0	0	0	0	0
EIF5	0	0	0	0	0	0	0	0	0	0	0
EIF5A	0	1	1	0	1	1	0	0	0	0	0
EIF5AL1	0	0	0	0	0	0	0	0	0	0	0
EIF5B	0	1	1	0	1	1	0	0	0	0	0
EIF6	0	1	1	0	1	1	0	0	0	0	0
ELAC2	0	1	1	0	0	0	0	0	0	0	0
ELF1	0	1	1	0	1	1	0	0	0	0	0
ELFN2	0	0	0	0	0	0	0	0	0	0	0
ELK3	1	0	1	1	0	1	0	0	0	0	0
ELL	0	0	0	0	0	0	1	0	0	0	0
ELL2	1	0	1	1	0	1	0	0	0	0	0
ELL3	0	0	0	1	0	1	1	0	0	0	0
ELMSAN1	1	1	1	0	0	0	1	0	1	0	1
ELOB	1	1	1	0	0	0	0	0	0	0	0
ELOVL6	1	0	1	0	0	0	0	0	0	0	0
EMC1	0	0	0	0	0	0	0	0	0	0	0
EMC2	0	1	1	0	0	0	0	0	0	0	0
EMC3	0	0	0	0	0	0	0	0	0	0	0
EMC7	0	0	0	0	0	0	0	0	0	0	0
EMC9	0	0	0	0	0	0	0	0	0	0	0
EMD	0	0	0	0	0	0	1	0	0	0	0
EME1	1	0	1	1	0	1	0	0	0	0	0
EMG1	0	1	1	0	1	1	0	1	0	1	1
EMILIN2	0	0	0	0	0	0	0	0	0	0	0
EML2	0	0	0	0	1	1	0	0	0	0	0
EML4	0	0	0	0	0	0	0	0	0	0	0
EML5	1	0	1	0	0	0	0	0	0	0	0
EML6	1	0	1	0	0	0	0	0	0	0	0
EMP3	1	0	1	0	0	0	0	0	0	0	0
EMR4P	1	0	1	1	0	1	1	0	1	0	1
EMX1	1	0	1	0	0	0	0	0	0	0	0
ENC1	1	0	1	1	0	1	0	0	0	0	0
ENDOD1	0	0	0	0	0	0	0	0	0	0	0
ENDOG	1	1	1	1	0	1	0	0	0	0	0
ENDOU	1	0	1	1	0	1	0	0	0	0	0
ENG	1	0	1	0	0	0	0	0	0	0	0
ENO1	1	1	1	1	1	1	0	1	0	1	1
ENO3	0	0	0	0	0	0	1	0	0	0	0
ENOSF1	0	0	0	0	0	0	0	0	0	0	0
ENPP1	1	0	1	1	0	1	0	0	0	0	0
ENPP2	1	0	1	0	0	0	0	0	0	0	0
ENPP3	0	0	0	1	0	1	0	0	0	0	0
ENPP4	1	0	1	0	0	0	0	0	0	0	0
ENTPD1	1	0	1	0	0	0	0	0	0	0	0
EPB41	0	1	1	0	1	1	0	0	0	0	0
EPB41L2	1	0	1	1	0	1	0	0	0	0	0
EPC1	1	0	1	0	0	0	0	0	0	0	0
EPHB1	1	0	1	1	0	1	0	0	0	0	0
EPHB3	1	0	1	0	0	0	0	0	0	0	0
EPHB6	1	0	1	1	0	1	0	0	0	0	0
EPN2	0	0	0	0	0	0	0	0	0	0	0
EPN2-IT1	0	0	0	0	0	0	0	0	0	0	0
EPOR	1	0	1	0	0	0	0	0	0	0	0
EPPK1	1	0	1	0	0	0	1	0	1	0	1
EPRS	1	1	1	0	1	1	0	1	0	1	1
EPS15	0	1	1	0	1	1	0	0	0	0	0
EPS8L2	1	0	1	0	0	0	0	0	0	0	0
EPSTI1	1	0	1	0	0	0	0	0	0	0	0
ERAP1	0	1	1	0	1	1	0	0	0	0	0
ERAP2	0	1	1	0	1	1	0	0	0	0	0
ERBIN	0	1	1	0	0	0	0	0	0	0	0
ERCC2	1	0	1	0	0	0	0	0	0	0	0
ERCC6	0	0	0	0	0	0	1	0	0	0	0
ERCC6L	0	0	0	0	0	0	0	0	0	0	0
ERF	0	0	0	1	0	1	0	0	0	0	0
ERGIC1	1	1	1	1	1	1	0	0	0	0	0
ERI1	0	0	0	0	0	0	0	0	0	0	0
ERMN	1	0	1	0	0	0	0	0	0	0	0
ERN1	1	0	1	0	0	0	0	0	0	0	0
ERO1A	0	0	0	0	0	0	0	0	0	0	0
ERP27	1	0	1	0	0	0	0	0	0	0	0
ERP29	1	1	1	0	0	0	0	0	0	0	0
ERP44	0	0	0	0	0	0	0	0	0	0	0
ERRFI1	0	0	0	0	0	0	0	0	0	0	0
ERVK13-1	1	0	1	0	0	0	0	0	0	0	0
ESAM	1	0	1	1	0	1	1	0	1	0	1
ESCO2	1	0	1	1	0	1	0	0	0	0	0
ESD	0	1	1	0	0	0	0	0	0	0	0
ESF1	1	0	1	0	0	0	0	0	0	0	0
ESPL1	1	0	1	1	0	1	0	0	0	0	0
ESR1	1	0	1	0	0	0	0	0	0	0	0
ESRRA	0	0	0	0	0	0	0	0	0	0	0
ESYT1	1	1	1	1	0	1	0	1	0	1	1
ETF1	0	1	1	1	1	1	0	0	0	0	0
ETFA	1	0	1	0	0	0	0	0	0	0	0
ETFB	1	0	1	0	0	0	0	0	0	0	0
ETFDH	0	0	0	0	0	0	0	0	0	0	0
ETHE1	1	0	1	1	1	1	0	1	0	0	0
ETNK2	0	0	0	0	0	0	1	0	0	0	0
ETS1	1	0	1	1	0	1	0	0	0	0	0
ETV3	0	0	0	0	0	0	0	0	0	0	0
ETV4	1	0	1	0	0	0	0	0	0	0	0
ETV6	0	1	1	0	1	1	0	0	0	0	0
ETV7	0	0	0	0	0	0	0	0	0	0	0
EVA1B	0	0	0	0	0	0	0	0	0	0	0
EVI2A	1	0	1	1	0	1	0	0	0	0	0
EVI2B	0	0	0	0	0	0	0	1	0	0	0
EVI5L	0	0	0	0	0	0	0	0	0	0	0
EVL	1	1	1	1	1	1	0	1	0	1	1
EXO1	1	0	1	1	0	1	0	0	0	0	0
EXOC4	0	0	0	0	0	0	0	0	0	0	0
EXOSC10	0	0	0	0	0	0	0	0	0	0	0
EXOSC4	1	0	1	0	0	0	0	0	0	0	0
EXOSC5	1	0	1	0	0	0	0	0	0	0	0
EXOSC7	0	0	0	0	0	0	0	0	0	0	0
EXOSC8	1	0	1	0	0	0	0	0	0	0	0
EXPH5	1	0	1	0	0	0	0	0	0	0	0
EYA3	0	0	0	0	0	0	1	0	0	0	0
EZH2	1	0	1	1	0	1	0	0	0	0	0
EZR	0	0	0	0	0	0	0	0	0	0	0
F11R	0	0	0	0	0	0	0	0	0	0	0
F8	0	0	0	0	0	0	0	0	0	0	0
FA2H	1	0	1	1	0	1	0	0	0	0	0
FAAH2	0	0	0	0	0	0	0	0	0	0	0
FABP5	1	1	1	1	0	1	0	0	0	0	0
FADD	1	0	1	0	0	0	0	0	0	0	0
FADS1	1	0	1	0	0	0	0	0	0	0	0
FADS2	1	0	1	0	0	0	1	0	1	0	1
FADS3	0	0	0	1	0	1	0	0	0	0	0
FAF2	0	0	0	0	0	0	0	0	0	0	0
FAH	0	0	0	1	0	1	0	0	0	0	0
FAHD1	0	0	0	0	0	0	0	0	0	0	0
FAHD2B	1	0	1	0	0	0	1	0	1	0	1
FAHD2CP	0	0	0	0	0	0	0	0	0	0	0
FAM102A	1	0	1	0	0	0	0	0	0	0	0
FAM102B	1	0	1	0	0	0	1	0	1	0	1
FAM109A	0	0	0	0	0	0	0	0	0	0	0
FAM111A	1	0	1	0	0	0	0	0	0	0	0
FAM111B	1	0	1	1	0	1	1	0	1	0	1
FAM115A	1	0	1	1	0	1	0	0	0	0	0
FAM117A	1	0	1	1	0	1	0	0	0	0	0
FAM117B	1	0	1	1	0	1	0	0	0	0	0
FAM129A	1	0	1	1	1	1	1	0	1	0	1
FAM129C	1	1	1	1	1	1	1	0	1	0	1
FAM132A	1	0	1	0	0	0	0	0	0	0	0
FAM132B	1	0	1	0	0	0	0	0	0	0	0
FAM13A	1	0	1	0	0	0	0	0	0	0	0
FAM13A-AS1	0	0	0	1	0	1	0	0	0	0	0
FAM160A1	0	0	0	0	0	0	0	0	0	0	0
FAM161B	0	0	0	0	0	0	0	0	0	0	0
FAM162A	1	0	1	0	0	0	0	0	0	0	0
FAM167A	0	0	0	0	0	0	1	0	0	0	0
FAM168A	1	0	1	0	0	0	0	0	0	0	0
FAM174B	0	0	0	0	0	0	0	0	0	0	0
FAM177A1	0	0	0	0	0	0	0	0	0	0	0
FAM208B	1	0	1	0	0	0	0	0	0	0	0
FAM210B	1	0	1	1	0	1	0	0	0	0	0
FAM212B	0	0	0	1	0	1	0	0	0	0	0
FAM214A	1	0	1	0	0	0	0	0	0	0	0
FAM216A	0	0	0	0	0	0	1	0	0	0	0
FAM217B	1	0	1	1	0	1	0	0	0	0	0
FAM222A	1	0	1	1	0	1	1	0	1	0	1
FAM228B	1	0	1	0	0	0	0	0	0	0	0
FAM229A	0	0	0	1	0	1	0	0	0	0	0
FAM26F	1	0	1	1	0	1	0	0	0	0	0
FAM35A	0	0	0	0	0	0	1	0	0	0	0
FAM3C	0	0	0	0	0	0	0	0	0	0	0
FAM43A	1	0	1	0	0	0	0	0	0	0	0
FAM46A	0	0	0	0	0	0	0	0	0	0	0
FAM46C	1	0	1	0	0	0	1	0	1	0	1
FAM49A	0	0	0	0	0	0	0	0	0	0	0
FAM49B	0	1	1	0	0	0	0	1	0	1	1
FAM50B	1	0	1	0	0	0	0	0	0	0	0
FAM53B	1	0	1	0	0	0	0	0	0	0	0
FAM53C	0	0	0	1	0	1	0	0	0	0	0
FAM57A	1	0	1	1	0	1	0	0	0	0	0
FAM60A	0	0	0	1	0	1	0	0	0	0	0
FAM63A	1	0	1	0	0	0	0	0	0	0	0
FAM64A	1	0	1	0	0	0	0	0	0	0	0
FAM65B	1	1	1	1	1	1	1	1	1	1	1
FAM66C	0	0	0	0	0	0	0	0	0	0	0
FAM69A	0	0	0	0	0	0	0	0	0	0	0
FAM72B	1	0	1	0	0	0	0	0	0	0	0
FAM78A	1	0	1	1	0	1	0	0	0	0	0
FAM83D	0	0	0	0	0	0	0	0	0	0	0
FAM84B	0	0	0	0	0	0	1	0	0	0	0
FAM86A	1	0	1	0	0	0	0	0	0	0	0
FAM86C1	0	0	0	0	0	0	0	0	0	0	0
FAM89A	0	0	0	0	0	0	0	0	0	0	0
FAM8A1	0	0	0	0	0	0	0	0	0	0	0
FAM90A1	0	0	0	0	0	0	0	0	0	0	0
FAM98A	1	0	1	0	0	0	0	0	0	0	0
FAM98B	0	0	0	0	0	0	0	0	0	0	0
FAN1	1	0	1	0	0	0	0	0	0	0	0
FANCA	1	0	1	1	0	1	1	0	1	0	1
FANCF	1	0	1	1	0	1	0	0	0	0	0
FANCI	1	0	1	1	0	1	0	0	0	0	0
FARS2	0	0	0	0	0	0	0	0	0	0	0
FARSA	0	0	0	0	0	0	0	0	0	0	0
FARSB	1	1	1	0	0	0	0	0	0	0	0
FAS	1	0	1	1	0	1	0	0	0	0	0
FASN	1	1	1	1	1	1	0	1	0	1	1
FASTKD2	0	0	0	0	0	0	0	0	0	0	0
FASTKD3	0	0	0	0	0	0	0	0	0	0	0
FAXDC2	1	0	1	1	0	1	0	0	0	0	0
FBP1	0	1	1	0	0	0	0	0	0	0	0
FBXL16	0	0	0	0	0	0	0	0	0	0	0
FBXL17	1	0	1	0	0	0	0	0	0	0	0
FBXL18	0	0	0	0	0	0	1	0	0	0	0
FBXL20	1	0	1	0	0	0	0	0	0	0	0
FBXL8	0	0	0	0	0	0	0	0	0	0	0
FBXO2	0	0	0	0	0	0	0	0	0	0	0
FBXO21	0	0	0	0	0	0	0	0	0	0	0
FBXO32	1	0	1	1	0	1	0	0	0	0	0
FBXO33	0	0	0	0	0	0	0	0	0	0	0
FBXO43	1	0	1	1	0	1	0	0	0	0	0
FBXO44	1	0	1	0	0	0	0	0	0	0	0
FBXO48	0	0	0	1	0	1	0	0	0	0	0
FBXO5	0	0	0	0	0	0	0	0	0	0	0
FBXO6	0	0	0	0	0	0	0	0	0	0	0
FBXO7	0	0	0	0	0	0	0	0	0	0	0
FBXW11	0	0	0	1	0	1	0	0	0	0	0
FCER2	0	1	1	0	1	1	1	1	0	1	1
FCGBP	1	0	1	1	0	1	1	0	1	0	1
FCGR2A	0	0	0	0	0	0	0	0	0	0	0
FCGR2B	1	0	1	1	0	1	1	0	1	0	1
FCGR2C	1	0	1	1	0	1	1	0	1	0	1
FCGR3A	1	0	1	0	0	0	0	0	0	0	0
FCGRT	1	1	1	1	1	1	0	0	0	0	0
FCHO1	0	0	0	0	0	0	1	0	0	0	0
FCHO2	1	0	1	0	0	0	0	0	0	0	0
FCHSD2	1	0	1	0	0	0	0	0	0	0	0
FCMR	1	0	1	1	0	1	0	0	0	0	0
FCRL1	1	0	1	1	0	1	1	0	1	0	1
FCRL2	1	0	1	0	0	0	1	0	1	0	1
FCRL3	1	1	1	1	0	1	0	0	0	0	0
FCRL5	1	0	1	0	0	0	0	0	0	0	0
FCRLA	1	1	1	1	1	1	1	1	1	1	1
FCRLB	1	0	1	1	0	1	0	0	0	0	0
FDFT1	1	1	1	0	1	1	0	0	0	0	0
FDPS	1	1	1	1	1	1	1	0	1	0	1
FDXACB1	0	0	0	0	0	0	1	0	0	0	0
FDXR	0	0	0	0	0	0	0	0	0	0	0
FEN1	1	0	1	1	0	1	0	0	0	0	0
FER1L4	1	0	1	1	0	1	1	0	1	0	1
FERMT2	0	0	0	0	0	0	0	0	0	0	0
FERMT3	1	1	1	1	1	1	0	1	0	1	1
FES	1	0	1	0	0	0	0	0	0	0	0
FEZ1	1	0	1	0	0	0	0	0	0	0	0
FGD2	1	1	1	1	0	1	0	1	0	1	1
FGD3	1	1	1	1	1	1	0	1	0	1	1
FGF8	1	0	1	1	0	1	0	0	0	0	0
FGFR1	1	0	1	0	0	0	1	0	1	0	1
FGFRL1	1	0	1	0	0	0	0	0	0	0	0
FGG	0	0	0	0	0	0	0	0	0	0	0
FGL2	1	0	1	0	0	0	0	0	0	0	0
FGR	1	1	1	1	1	1	0	0	0	0	0
FH	1	0	1	0	0	0	0	0	0	0	0
FHDC1	1	0	1	1	0	1	0	0	0	0	0
FHL1	1	1	1	1	1	1	0	0	0	0	0
FHOD1	1	0	1	0	0	0	1	0	1	0	1
FIG4	0	0	0	1	0	1	0	0	0	0	0
FIGNL1	0	0	0	0	0	0	0	0	0	0	0
FIGNL2	0	0	0	0	0	0	1	0	0	0	0
FJX1	1	0	1	0	0	0	0	0	0	0	0
FKBP11	0	0	0	1	0	1	0	0	0	0	0
FKBP14	0	0	0	0	0	0	0	0	0	0	0
FKBP15	0	0	0	1	1	1	0	0	0	0	0
FKBP1A	1	1	1	1	1	1	0	0	0	0	0
FKBP2	0	0	0	0	1	1	0	0	0	0	0
FKBP3	0	0	0	0	0	0	0	1	0	0	0
FKBP4	1	1	1	0	1	1	0	1	0	1	1
FKBP5	0	1	1	0	0	0	0	0	0	0	0
FKBP8	0	1	1	0	1	1	0	0	0	0	0
FKBPL	0	0	0	1	0	1	0	0	0	0	0
FLI1	1	0	1	1	0	1	0	0	0	0	0
FLII	0	1	1	0	1	1	0	0	0	0	0
FLJ10038	1	0	1	1	0	1	0	0	0	0	0
FLJ23867	1	0	1	1	0	1	0	0	0	0	0
FLJ42627	0	0	0	0	0	0	0	0	0	0	0
FLJ44511	0	0	0	0	0	0	0	0	0	0	0
FLNA	0	1	1	0	1	1	0	1	0	1	1
FLNB	0	1	1	0	1	1	0	1	0	1	1
FLOT1	0	0	0	0	0	0	0	0	0	0	0
FLOT2	1	0	1	1	0	1	0	0	0	0	0
FLT1	1	0	1	0	0	0	0	0	0	0	0
FLT3	1	0	1	0	0	0	0	0	0	0	0
FLVCR1	1	0	1	0	0	0	1	0	1	0	1
FLVCR1-AS1	0	0	0	0	0	0	0	0	0	0	0
FLVCR2	1	0	1	1	0	1	0	0	0	0	0
FMNL3	1	0	1	1	0	1	0	0	0	0	0
FMO5	1	0	1	1	0	1	0	0	0	0	0
FMOD	1	0	1	0	0	0	0	0	0	0	0
FN1	0	0	0	0	0	0	0	0	0	0	0
FNBP1	1	1	1	1	1	1	0	0	0	0	0
FNDC3B	1	0	1	1	0	1	0	0	0	0	0
FNIP1	0	0	0	0	0	0	0	0	0	0	0
FOS	1	0	1	1	0	1	0	0	0	0	0
FOSB	1	0	1	1	0	1	0	0	0	0	0
FOSL1	1	0	1	1	0	1	0	0	0	0	0
FOSL2	1	0	1	1	0	1	1	0	1	0	1
FOXK1	0	0	0	0	0	0	0	0	0	0	0
FOXM1	1	0	1	1	0	1	1	0	1	0	1
FOXO1	1	0	1	1	0	1	0	0	0	0	0
FOXO4	1	0	1	0	0	0	0	0	0	0	0
FOXP1	1	1	1	1	1	1	0	1	0	1	1
FOXP4	1	0	1	0	0	0	0	0	0	0	0
FOXRED1	0	0	0	0	0	0	0	0	0	0	0
FOXRED2	1	0	1	1	0	1	0	0	0	0	0
FRAT1	1	0	1	0	0	0	0	0	0	0	0
FRK	0	0	0	0	0	0	0	0	0	0	0
FRMD6	1	0	1	0	0	0	0	0	0	0	0
FRRS1	0	0	0	0	0	0	0	0	0	0	0
FRS3	0	0	0	1	0	1	0	0	0	0	0
FRY	0	0	0	0	0	0	1	0	0	0	0
FSCN1	1	0	1	1	0	1	0	0	0	0	0
FSCN2	1	0	1	1	0	1	0	0	0	0	0
FSD1	0	0	0	0	0	0	0	0	0	0	0
FSTL3	0	0	0	0	0	0	1	0	0	0	0
FTH1	0	1	1	0	0	0	0	0	0	0	0
FTL	0	0	0	0	0	0	1	0	0	0	0
FTO	0	0	0	0	0	0	0	0	0	0	0
FUBP1	0	1	1	0	1	1	0	0	0	0	0
FUNDC2	0	0	0	0	0	0	0	0	0	0	0
FUT5	1	0	1	1	0	1	0	0	0	0	0
FUT7	1	0	1	1	0	1	0	0	0	0	0
FUZ	1	0	1	1	0	1	0	0	0	0	0
FXR1	0	0	0	0	0	0	0	0	0	0	0
FXYD1	0	0	0	0	0	0	0	0	0	0	0
FXYD2	1	0	1	1	0	1	0	0	0	0	0
FXYD5	1	0	1	0	0	0	0	0	0	0	0
FXYD6	0	0	0	0	0	0	0	0	0	0	0
FYN	0	0	0	0	0	0	1	0	0	0	0
FYTTD1	0	0	0	0	0	0	0	0	0	0	0
FZD2	0	0	0	0	0	0	1	0	0	0	0
FZD3	0	0	0	0	0	0	0	0	0	0	0
FZD5	1	0	1	0	0	0	0	0	0	0	0
G0S2	1	0	1	0	0	0	0	0	0	0	0
G3BP1	0	1	1	0	1	1	0	0	0	0	0
G3BP2	0	1	1	0	1	1	0	0	0	0	0
G6PD	0	0	0	0	0	0	0	0	0	0	0
GAB2	0	0	0	0	0	0	0	0	0	0	0
GABARAPL1	0	0	0	0	0	0	0	0	0	0	0
GABARAPL2	0	1	1	0	1	1	0	0	0	0	0
GABBR1	1	0	1	1	0	1	0	0	0	0	0
GABPA	0	1	1	0	0	0	0	0	0	0	0
GABPB1-AS1	0	0	0	1	0	1	0	0	0	0	0
GABRB2	1	0	1	1	0	1	0	0	0	0	0
GADD45B	1	0	1	1	0	1	0	0	0	0	0
GADD45GIP1	0	0	0	0	0	0	0	0	0	0	0
GALE	1	0	1	0	0	0	0	0	0	0	0
GALK1	0	0	0	0	0	0	0	0	0	0	0
GALM	1	1	1	1	1	1	0	0	0	0	0
GALNS	1	0	1	0	0	0	0	0	0	0	0
GALNT16	1	0	1	0	0	0	0	0	0	0	0
GALNT2	1	0	1	0	0	0	0	0	0	0	0
GALNT3	1	0	1	1	0	1	0	0	0	0	0
GALNT6	1	0	1	1	0	1	1	0	1	0	1
GALNT7	0	0	0	0	0	0	1	0	0	0	0
GALNT9	1	0	1	0	0	0	1	0	1	0	1
GALT	0	0	0	0	0	0	0	0	0	0	0
GANC	1	0	1	0	0	0	0	0	0	0	0
GAPDH	1	0	1	1	0	1	0	0	0	0	0
GAPT	1	0	1	1	0	1	0	0	0	0	0
GAR1	1	0	1	0	0	0	0	0	0	0	0
GARNL3	0	0	0	0	0	0	0	0	0	0	0
GARS	1	1	1	1	1	1	1	1	1	1	1
GART	1	1	1	0	1	1	0	1	0	1	1
GAS6	1	0	1	1	0	1	0	0	0	0	0
GATAD2B	0	0	0	0	0	0	0	0	0	0	0
GATB	0	0	0	0	0	0	0	0	0	0	0
GATM	0	0	0	0	0	0	0	0	0	0	0
GATS	1	0	1	0	0	0	0	0	0	0	0
GATSL2	0	0	0	0	0	0	0	0	0	0	0
GATSL3	1	0	1	0	0	0	0	0	0	0	0
GBAS	0	1	1	0	0	0	0	0	0	0	0
GBE1	0	0	0	0	0	0	0	0	0	0	0
GBF1	1	1	1	1	1	1	0	0	0	0	0
GBGT1	1	0	1	1	0	1	0	0	0	0	0
GBP1	1	0	1	1	0	1	0	0	0	0	0
GBP2	0	0	0	0	0	0	0	0	0	0	0
GBP3	1	0	1	0	0	0	0	0	0	0	0
GBP4	0	0	0	0	0	0	1	0	0	0	0
GBP5	1	0	1	1	0	1	0	0	0	0	0
GCA	0	0	0	0	0	0	0	0	0	0	0
GCAT	1	0	1	0	0	0	0	0	0	0	0
GCC1	0	0	0	0	0	0	1	0	0	0	0
GCDH	1	1	1	1	0	1	0	0	0	0	0
GCGR	0	0	0	1	0	1	0	0	0	0	0
GCH1	1	0	1	1	0	1	1	0	1	0	1
GCHFR	1	0	1	1	0	1	0	0	0	0	0
GCLC	0	1	1	0	1	1	0	0	0	0	0
GCLM	1	0	1	1	0	1	0	0	0	0	0
GCM1	0	0	0	1	0	1	0	0	0	0	0
GCN1	0	1	1	0	1	1	0	1	0	1	1
GCNT1	1	0	1	0	0	0	0	0	0	0	0
GCSAM	1	0	1	1	0	1	0	0	0	0	0
GCSH	1	0	1	0	0	0	0	0	0	0	0
GDF7	1	0	1	1	0	1	1	0	1	0	1
GDI2	0	0	0	0	0	0	0	1	0	0	0
GDPD3	0	0	0	0	0	0	0	0	0	0	0
GEM	1	0	1	0	0	0	1	0	1	0	1
GEMIN4	1	1	1	0	1	1	0	0	0	0	0
GEMIN5	1	1	1	0	0	0	0	0	0	0	0
GEMIN6	0	0	0	0	0	0	0	0	0	0	0
GEN1	0	0	0	0	0	0	0	0	0	0	0
GFER	0	0	0	0	0	0	0	0	0	0	0
GFI1	1	0	1	1	0	1	0	0	0	0	0
GFM1	0	1	1	0	1	1	0	0	0	0	0
GFOD1	1	0	1	0	0	0	0	0	0	0	0
GFPT1	0	1	1	0	0	0	0	0	0	0	0
GGA2	1	1	1	0	0	0	1	1	1	1	1
GGA3	0	0	0	0	0	0	0	0	0	0	0
GGCT	1	0	1	0	0	0	0	0	0	0	0
GGH	1	0	1	0	0	0	0	0	0	0	0
GGT1	1	0	1	1	0	1	0	0	0	0	0
GHRL	1	0	1	1	0	1	0	0	0	0	0
GIGYF2	0	0	0	0	0	0	0	0	0	0	0
GIMAP2	1	0	1	1	0	1	0	0	0	0	0
GIMAP8	0	0	0	1	0	1	1	0	0	0	0
GINS1	1	0	1	0	0	0	0	0	0	0	0
GINS2	1	0	1	1	0	1	1	0	1	0	1
GINS3	1	0	1	1	0	1	0	0	0	0	0
GINS4	1	0	1	1	0	1	0	0	0	0	0
GIPC1	1	0	1	1	0	1	0	0	0	0	0
GJB2	1	0	1	0	0	0	1	0	1	0	1
GK	1	0	1	1	0	1	0	0	0	0	0
GK3P	0	0	0	0	0	0	0	0	0	0	0
GKAP1	1	0	1	0	0	0	0	0	0	0	0
GLA	1	0	1	1	0	1	1	0	1	0	1
GLB1	1	1	1	0	1	1	0	0	0	0	0
GLDC	1	0	1	1	0	1	0	0	0	0	0
GLIPR1	1	0	1	1	0	1	0	0	0	0	0
GLIPR2	0	0	0	0	0	0	0	0	0	0	0
GLO1	0	1	1	1	1	1	0	0	0	0	0
GLOD4	0	1	1	0	1	1	0	0	0	0	0
GLRX	1	0	1	1	0	1	0	0	0	0	0
GLRX3	0	0	0	0	0	0	0	0	0	0	0
GLS	0	1	1	0	1	1	0	0	0	0	0
GLS2	1	0	1	0	0	0	0	0	0	0	0
GLUD1	0	0	0	0	0	0	0	0	0	0	0
GLUL	0	0	0	1	0	1	0	0	0	0	0
GLYATL2	0	0	0	0	0	0	0	0	0	0	0
GLYR1	0	1	1	0	1	1	0	1	0	1	1
GM2A	1	1	1	0	1	1	1	0	1	0	1
GMDS	0	1	1	0	1	1	0	0	0	0	0
GMEB2	0	0	0	0	0	0	0	0	0	0	0
GMFG	1	0	1	1	0	1	1	0	1	0	1
GMNN	1	0	1	1	0	1	0	0	0	0	0
GMPPA	0	1	1	0	1	1	0	0	0	0	0
GMPPB	0	0	0	1	0	1	1	0	0	0	0
GMPR2	0	0	0	0	1	1	0	0	0	0	0
GMPS	0	1	1	0	0	0	0	0	0	0	0
GNA13	0	1	1	0	0	0	0	0	0	0	0
GNA15	0	0	0	0	0	0	0	0	0	0	0
GNAI2	1	1	1	0	0	0	0	1	0	1	1
GNAL	0	0	0	1	0	1	0	0	0	0	0
GNAO1	0	0	0	0	0	0	0	0	0	0	0
GNAS	0	0	0	0	0	0	0	0	0	0	0
GNAZ	1	0	1	1	0	1	0	0	0	0	0
GNB1	0	0	0	0	0	0	0	1	0	0	0
GNB2	0	0	0	0	0	0	0	0	0	0	0
GNB4	0	0	0	0	0	0	1	0	0	0	0
GNB5	1	0	1	0	0	0	0	0	0	0	0
GNE	0	0	0	0	0	0	0	0	0	0	0
GNG2	1	0	1	1	0	1	0	0	0	0	0
GNG4	0	0	0	0	0	0	0	0	0	0	0
GNG7	1	0	1	1	0	1	0	0	0	0	0
GNG8	1	0	1	1	0	1	0	0	0	0	0
GNL2	0	0	0	0	0	0	0	0	0	0	0
GNL3	1	1	1	1	1	1	0	0	0	0	0
GNN	1	0	1	0	0	0	0	0	0	0	0
GNPDA1	1	0	1	1	0	1	0	0	0	0	0
GNPDA2	0	0	0	0	0	0	0	0	0	0	0
GNPTAB	0	0	0	0	0	0	1	0	0	0	0
GNS	0	1	1	0	0	0	0	0	0	0	0
GOLGA2P5	1	0	1	1	0	1	0	0	0	0	0
GOLGA2P7	1	0	1	0	0	0	0	0	0	0	0
GOLGA3	0	1	1	0	0	0	0	1	0	1	1
GOLGA8H	0	0	0	0	0	0	0	0	0	0	0
GOLPH3L	0	0	0	0	0	0	0	0	0	0	0
GOLT1B	0	0	0	0	0	0	0	0	0	0	0
GORASP1	1	0	1	1	0	1	0	0	0	0	0
GOT1	0	1	1	1	1	1	0	0	0	0	0
GOT2	1	0	1	0	0	0	0	0	0	0	0
GPA33	1	0	1	0	0	0	0	0	0	0	0
GPAT2	0	0	0	0	0	0	0	0	0	0	0
GPATCH11	0	0	0	0	0	0	1	0	0	0	0
GPATCH4	1	0	1	1	0	1	0	0	0	0	0
GPC1	0	0	0	0	0	0	0	0	0	0	0
GPCPD1	0	0	0	0	0	0	0	0	0	0	0
GPD2	0	0	0	0	1	1	1	1	0	0	0
GPI	1	0	1	0	0	0	0	0	0	0	0
GPLD1	0	0	0	1	0	1	1	0	0	0	0
GPM6A	1	0	1	1	0	1	1	0	1	0	1
GPN3	1	0	1	0	0	0	0	0	0	0	0
GPR114	1	0	1	0	0	0	0	0	0	0	0
GPR132	0	0	0	0	0	0	1	0	0	0	0
GPR137	0	0	0	1	0	1	0	0	0	0	0
GPR15	0	0	0	1	0	1	0	0	0	0	0
GPR153	1	0	1	1	0	1	0	0	0	0	0
GPR155	1	0	1	0	0	0	0	0	0	0	0
GPR160	1	0	1	1	0	1	0	0	0	0	0
GPR176	0	0	0	0	0	0	0	0	0	0	0
GPR18	1	0	1	1	0	1	1	0	1	0	1
GPR183	0	1	1	1	1	1	1	0	0	0	0
GPR34	0	0	0	0	0	0	1	0	0	0	0
GPRASP1	1	0	1	0	0	0	0	0	0	0	0
GPRC5C	0	0	0	0	0	0	0	0	0	0	0
GPRIN1	1	0	1	0	0	0	0	0	0	0	0
GPS1	0	0	0	0	0	0	0	0	0	0	0
GPSM1	1	0	1	0	0	0	0	0	0	0	0
GPSM2	1	0	1	1	0	1	0	0	0	0	0
GPSM3	0	0	0	0	0	0	0	0	0	0	0
GPT2	1	0	1	0	0	0	0	0	0	0	0
GPX1	1	1	1	0	1	1	0	1	0	1	1
GPX4	0	1	1	0	0	0	0	0	0	0	0
GPX7	0	0	0	0	0	0	1	0	0	0	0
[truncated: 3,736 more rows]
