# Supplementary material for: Temporal multiomic modeling reveals a B-cell receptor proliferative program in chronic lymphocytic leukemia
Source: Leukemia. 2021 Apr 8;35(5):1463–74. doi: 10.1038/s41375-021-01221-5 (PMC8102193; doi:10.1038/s41375-021-01221-5)
Supplement: Supplementary file 4 — Table S2_Revised [file 41375_2021_1221_MOESM4_ESM.xlsx]

## Sheet: Feuil1
	Proliferative					Non Proliferative					41 Common Genes with Vallat et al., PNAS 2013
	Genes		Proteins			Genes		Proteins
	2167 Genes in Inference	121 Genes in Proliferative sub-network (* : common with Proliferative Signature)	1074 Proteins in Inference	267 Proteins in Proliferative sub-network (* : common with Proliferative Signature)	302 Symbols in Proliferative sub-network (* : common with Proliferative Signature)	1399 Genes in Inference	37 Genes in Non Proliferative sub-network (* : common with Proliferative Signature)	750 Proteins in Inference	77 Proteins in Non Proliferative sub-network (* : common with Proliferative Signature)	86 Symbols in Non Proliferative sub-network (* : common with Proliferative Signature)
AAMP	0	0	1	1	1	0	0	1	1	1	0
AARS	1	0	1	0	0	1	0	1	0	0	0
AARS2	0	0	1	0	0	0	0	0	0	0	0
AARSD1	0	0	1	0	0	0	0	1	0	0	0
ABCA2	1	0	0	0	0	0	0	0	0	0	0
ABCA9	1	0	0	0	0	0	0	0	0	0	0
ABCB6	1	0	0	0	0	1	0	0	0	0	0
ABCB7	0	0	1	0	0	0	0	0	0	0	0
ABCC4	1	0	0	0	0	0	0	0	0	0	0
ABCD2	1	0	0	0	0	1	0	0	0	0	0
ABCE1	1	0	0	0	0	1	0	0	0	0	0
ABCF1	0	0	1	0	0	0	0	0	0	0	0
ABCF2	1	0	1	0	0	0	0	1	0	0	0
ABCF3	0	0	1	0	0	0	0	1	0	0	0
ABCG1	1	0	0	0	0	0	0	0	0	0	0
ABHD10	1	0	1	0	0	1	0	1	0	0	0
ABHD13	1	0	0	0	0	0	0	0	0	0	0
ABHD14A	1	0	0	0	0	0	0	0	0	0	0
ABHD14B	1	0	1	0	0	0	0	0	0	0	0
ABHD15	1	0	0	0	0	0	0	0	0	0	0
ABHD17A	1	0	0	0	0	0	0	0	0	0	0
ABHD17C	1	0	0	0	0	0	0	0	0	0	0
ABHD5	0	0	0	0	0	1	0	0	0	0	0
ABHD8	1	0	0	0	0	0	0	0	0	0	0
ABI3	1	0	0	0	0	0	0	0	0	0	0
ABLIM2	1	0	0	0	0	0	0	0	0	0	0
ABR	1	0	1	0	0	0	0	1	0	0	0
ABTB1	0	0	0	0	0	1	0	0	0	0	0
ABTB2	0	0	0	0	0	1	0	0	0	0	0
ACACB	1	0	0	0	0	1	0	0	0	0	0
ACADM	0	0	1	0	0	0	0	0	0	0	0
ACADSB	0	0	0	0	0	1	0	0	0	0	0
ACADVL	1	0	1	0	0	0	0	1	0	0	0
ACAP1	1	0	0	0	0	1	0	0	0	0	0
ACAP2	0	0	1	0	0	0	0	0	0	0	0
ACAT2	1	0	1	0	0	1	0	1	0	0	0
ACCS	1	0	0	0	0	0	0	0	0	0	0
ACHE	0	0	0	0	0	1	0	0	0	0	0
ACIN1	0	0	1	0	0	0	0	1	0	0	0
ACLY	0	0	1	0	0	0	0	0	0	0	0
ACO1	0	0	1	0	0	0	0	1	0	0	0
ACO2	0	0	1	0	0	0	0	1	0	0	0
ACOT4	1	0	0	0	0	1	0	0	0	0	0
ACOT7	1	0	1	0	0	0	0	1	1	1	0
ACSF2	1	0	1	0	0	1	0	0	0	0	0
ACSF3	0	0	1	0	0	0	0	0	0	0	0
ACSL1	1	0	1	0	0	0	0	1	0	0	0
ACSL4	1	0	1	0	0	0	0	0	0	0	0
ACSL6	1	0	0	0	0	0	0	0	0	0	0
ACSS1	1	0	1	0	0	0	0	1	0	0	0
ACSS2	1	0	0	0	0	0	0	0	0	0	0
ACTB	1	0	0	0	0	1	0	0	0	0	1
ACTR3B	1	0	0	0	0	0	0	0	0	0	0
ACVR1	1	0	0	0	0	0	0	0	0	0	0
ADA	1	0	0	0	0	1	1	1	1	1	0
ADAM29	0	0	0	0	0	1	0	0	0	0	0
ADAMDEC1	1	0	0	0	0	1	0	0	0	0	0
ADAMTS6	1	0	0	0	0	0	0	0	0	0	0
ADAMTS7	1	0	0	0	0	0	0	0	0	0	0
ADAR	1	0	1	0	0	0	0	1	0	0	0
ADARB1	1	1	1	1	1	1	0	0	0	0	0
ADCY1	1	0	0	0	0	0	0	0	0	0	0
ADCY3	1	0	0	0	0	1	0	0	0	0	0
ADCY4	0	0	0	0	0	1	0	0	0	0	0
ADD1	1	0	1	0	0	1	0	1	0	0	0
ADD3	1	0	1	0	0	1	0	1	0	0	0
ADH5	0	0	1	1*	1*	0	0	1	0	0	0
ADHFE1	1	0	0	0	0	0	0	0	0	0	0
ADI1	0	0	1	0	0	0	0	0	0	0	0
ADIRF	0	0	0	0	0	1	0	0	0	0	0
ADK	0	0	1	0	0	0	0	0	0	0	0
ADM2	1	0	0	0	0	1	0	0	0	0	0
ADPRH	1	0	0	0	0	0	0	0	0	0	0
ADPRHL2	0	0	1	0	0	0	0	1	0	0	0
ADRA2B	1	0	0	0	0	0	0	0	0	0	0
ADSS	0	0	1	0	0	0	0	1	0	0	0
AES	1	0	0	0	0	0	0	0	0	0	0
AFAP1L2	1	0	0	0	0	1	0	0	0	0	0
AFF3	1	0	0	0	0	0	0	0	0	0	0
AFMID	1	0	0	0	0	0	0	0	0	0	0
AGL	0	0	1	0	0	0	0	0	0	0	0
AGMAT	1	0	0	0	0	0	0	0	0	0	0
AGPAT5	1	1	1	0	1*	0	0	0	0	0	0
AGPAT6	1	0	0	0	0	0	0	0	0	0	0
AHCY	1	0	0	0	0	1	0	0	0	0	0
AHNAK	1	1	1	1	1	1	1	1	1	1	0
AHR	1	0	0	0	0	1	0	0	0	0	0
AHRR	1	0	0	0	0	0	0	0	0	0	0
AHSA1	1	1	1	0	1	0	0	1	0	0	0
AICDA	0	0	0	0	0	1	0	0	0	0	0
AIDA	0	0	1	0	0	0	0	1	0	0	0
AIFM1	1	0	0	0	0	0	0	0	0	0	0
AIG1	0	0	0	0	0	1	0	0	0	0	0
AIM1	1	0	0	0	0	0	0	0	0	0	0
AIM2	1	0	0	0	0	1	0	0	0	0	0
AIMP2	1	0	0	0	0	1	0	1	0	0	0
AK1	1	0	1	0	0	0	0	0	0	0	0
AKAP1	1	0	0	0	0	0	0	0	0	0	0
AKAP2	0	0	1	0	0	0	0	1	0	0	0
AKAP5	1	0	0	0	0	1	0	0	0	0	0
AKAP6	1	0	0	0	0	0	0	0	0	0	0
AKR1A1	1	0	0	0	0	0	0	0	0	0	0
AKR1B1	0	0	1	1*	1*	0	0	1	1*	1*	0
AKT1S1	1	0	0	0	0	0	0	0	0	0	0
ALAD	1	0	0	0	0	1	0	0	0	0	0
ALAS1	1	0	0	0	0	1	0	0	0	0	0
ALDH16A1	0	0	1	0	0	0	0	0	0	0	0
ALDH18A1	0	0	1	0	0	0	0	1	0	0	0
ALDH1B1	1	0	0	0	0	0	0	0	0	0	0
ALDH1L2	1	0	0	0	0	0	0	0	0	0	0
ALDH3A2	1	0	1	0	0	1	0	1	0	0	0
ALDH4A1	1	0	0	0	0	0	0	0	0	0	0
ALDH5A1	1	0	1	0	0	1	0	1	0	0	0
ALDH6A1	1	0	1	0	0	0	0	1	0	0	0
ALDH9A1	0	0	1	0	0	0	0	1	0	0	0
ALDOA	0	0	1	0	0	0	0	0	0	0	0
ALDOC	1	0	1	0	0	0	0	0	0	0	0
ALG2	1	1	0	0	1	1	0	0	0	0	0
ALKBH2	1	0	0	0	0	1	0	0	0	0	0
ALKBH4	1	0	0	0	0	1	0	0	0	0	0
ALOX15P1	1	0	0	0	0	1	0	0	0	0	0
ALOX5	1	0	1	0	0	0	0	1	0	0	0
ALOX5AP	1	0	1	0	0	1	0	0	0	0	0
ALPK2	1	0	0	0	0	0	0	0	0	0	0
ALPP	1	0	0	0	0	0	0	0	0	0	0
AMDHD2	1	0	0	0	0	0	0	0	0	0	0
AMIGO1	1	0	0	0	0	0	0	0	0	0	0
AMMECR1L	1	0	0	0	0	0	0	0	0	0	0
AMPD3	1	0	0	0	0	0	0	0	0	0	0
AMT	1	0	0	0	0	1	0	0	0	0	0
ANK1	0	0	1	0	0	0	0	0	0	0	0
ANK2	1	0	0	0	0	1	0	0	0	0	0
ANKLE1	1	0	0	0	0	0	0	0	0	0	0
ANKRD13D	1	0	0	0	0	1	0	0	0	0	0
ANKRD33B	1	0	0	0	0	1	0	0	0	0	0
ANKRD46	1	0	0	0	0	0	0	0	0	0	0
ANKZF1	1	0	0	0	0	0	0	0	0	0	0
ANLN	1	0	0	0	0	1	0	0	0	0	0
ANO10	1	0	0	0	0	0	0	0	0	0	0
ANO6	1	0	0	0	0	0	0	0	0	0	0
ANO7	0	0	0	0	0	1	0	0	0	0	0
ANTXR2	1	0	0	0	0	1	0	0	0	0	0
ANXA2	0	0	1	1	1	0	0	0	0	0	0
ANXA2R	0	0	0	0	0	1	0	0	0	0	0
ANXA4	0	0	1	0	0	0	0	0	0	0	0
ANXA5	0	0	1	0	0	0	0	0	0	0	0
ANXA6	1	0	1	0	0	1	0	1	0	0	0
ANXA7	1	1	1	1	1	1	1	1	1	1	0
AOAH	1	0	0	0	0	0	0	0	0	0	0
AP1B1	0	0	0	0	0	1	0	0	0	0	0
AP1S1	1	0	0	0	0	0	0	0	0	0	0
AP3B1	0	0	1	0	0	0	0	0	0	0	0
APBB1	1	0	0	0	0	0	0	0	0	0	0
APBB2	1	0	0	0	0	1	0	0	0	0	0
APEX1	0	0	1	1*	1*	0	0	1	0	0	0
APOBEC3B	1	0	0	0	0	0	0	0	0	0	0
APOBEC3C	1	0	1	1*	1*	0	0	0	0	0	0
APOBEC3D	1	0	0	0	0	0	0	0	0	0	0
APOBEC3F	1	0	1	0	0	0	0	0	0	0	0
APOBEC3G	0	0	1	1	1	0	0	1	0	0	0
APOC1	1	0	0	0	0	1	0	0	0	0	0
APOL1	1	0	0	0	0	0	0	0	0	0	0
APOL2	0	0	1	0	0	0	0	0	0	0	0
APOM	1	0	0	0	0	0	0	0	0	0	0
APPL1	0	0	1	0	0	0	0	1	0	0	0
AQP3	1	0	0	0	0	0	0	0	0	0	0
ARAP1	1	1	1	1	1	1	0	0	0	0	0
ARAP2	1	0	0	0	0	0	0	0	0	0	0
ARCN1	0	0	1	0	0	0	0	1	0	0	0
AREG	1	0	0	0	0	0	0	0	0	0	0
ARF4	0	0	0	0	0	1	0	0	0	0	0
ARHGAP11A	1	0	0	0	0	0	0	0	0	0	0
ARHGAP15	1	0	0	0	0	1	0	0	0	0	0
ARHGAP17	0	0	1	0	0	0	0	1	0	0	0
ARHGAP18	1	0	0	0	0	0	0	0	0	0	0
ARHGAP19	1	0	0	0	0	0	0	0	0	0	0
ARHGAP23	1	0	0	0	0	1	0	0	0	0	0
ARHGAP24	1	0	1	0	0	0	0	1	1*	1*	0
ARHGAP25	0	0	1	0	0	0	0	1	0	0	0
ARHGAP30	1	0	1	0	0	0	0	0	0	0	0
ARHGAP31	1	0	0	0	0	1	0	0	0	0	0
ARHGAP4	1	0	1	0	0	0	0	1	0	0	0
ARHGAP45	1	0	1	0	0	0	0	1	0	0	0
ARHGAP9	1	0	1	0	0	0	0	1	0	0	0
ARHGDIB	1	0	1	0	0	1	0	0	0	0	0
ARHGEF1	0	0	1	1	1	0	0	0	0	0	0
ARHGEF10L	1	0	0	0	0	0	0	0	0	0	0
ARHGEF17	0	0	0	0	0	1	0	0	0	0	0
ARHGEF18	1	0	1	0	0	1	0	1	0	0	0
ARHGEF2	0	0	1	0	0	0	0	1	1*	1*	0
ARHGEF3	1	0	0	0	0	1	0	0	0	0	0
ARHGEF39	1	0	0	0	0	1	0	0	0	0	0
ARHGEF6	1	0	1	0	0	1	0	0	0	0	0
ARHGEF9	1	0	0	0	0	0	0	0	0	0	0
ARID1A	0	0	1	0	0	0	0	0	0	0	0
ARID5A	0	0	0	0	0	1	0	0	0	0	0
ARL1	0	0	0	0	0	0	0	1	0	0	0
ARL13B	1	0	0	0	0	0	0	0	0	0	0
ARL2	1	0	0	0	0	1	0	0	0	0	0
ARL4C	1	0	0	0	0	0	0	0	0	0	0
ARL4D	1	0	0	0	0	0	0	0	0	0	0
ARL5B	1	0	0	0	0	1	0	0	0	0	0
ARL6IP5	1	0	0	0	0	0	0	0	0	0	0
ARMC6	1	0	1	0	0	1	0	0	0	0	0
ARNTL2	0	0	0	0	0	1	0	0	0	0	0
ARPC2	1	0	0	0	0	1	0	0	0	0	0
ARPC5	1	0	0	0	0	1	0	0	0	0	0
ARPC5L	1	0	0	0	0	1	0	0	0	0	0
ARRB2	1	0	0	0	0	0	0	0	0	0	0
ARRDC2	1	0	0	0	0	0	0	0	0	0	0
ARRDC3	1	0	0	0	0	1	0	0	0	0	0
ARSB	1	0	0	0	0	1	0	0	0	0	0
ASB2	1	0	0	0	0	1	0	0	0	0	0
ASCC1	1	0	0	0	0	0	0	0	0	0	0
ASF1B	1	0	0	0	0	1	0	0	0	0	0
ASNS	1	1*	1	1*	1*	1	0	1	0	0	0
ASPM	1	0	0	0	0	1	0	0	0	0	0
ASS1	1	0	0	0	0	1	0	0	0	0	0
ASTL	0	0	0	0	0	1	0	0	0	0	0
ATAD3A	1	0	0	0	0	0	0	0	0	0	0
ATF3	1	0	0	0	0	1	0	0	0	0	0
ATF4	0	0	0	0	0	1	0	0	0	0	0
ATF5	1	0	0	0	0	1	0	0	0	0	0
ATG9B	1	0	0	0	0	0	0	0	0	0	0
ATIC	1	0	1	0	0	0	0	1	0	0	0
ATL1	1	0	0	0	0	1	0	0	0	0	0
ATM	0	0	1	0	0	0	0	0	0	0	0
ATP10D	1	0	0	0	0	1	0	0	0	0	0
ATP13A3	1	0	0	0	0	1	0	0	0	0	0
ATP1A1	0	0	0	0	0	0	0	1	0	0	0
ATP1A4	1	0	0	0	0	1	0	0	0	0	0
ATP1B3	1	0	0	0	0	1	0	0	0	0	0
ATP2A2	0	0	1	0	0	0	0	1	0	0	0
ATP2A3	1	1*	1	1	1*	1	0	1	0	0	0
ATP2B1	0	0	0	0	0	1	0	0	0	0	0
ATP2B4	1	0	0	0	0	1	0	0	0	0	0
ATP5B	1	0	1	0	0	0	0	0	0	0	0
ATP5G1	1	0	0	0	0	1	0	0	0	0	0
ATP5G3	1	0	0	0	0	0	0	0	0	0	0
ATP5S	0	0	1	0	0	0	0	0	0	0	0
ATP6V0A1	1	0	0	0	0	0	0	0	0	0	0
ATP6V0A2	1	0	0	0	0	0	0	0	0	0	0
ATP6V0E2	1	0	0	0	0	1	0	0	0	0	0
ATP6V1A	0	0	1	0	0	0	0	1	0	0	0
ATP6V1C1	0	0	0	0	0	0	0	1	0	0	0
ATPAF1	1	0	0	0	0	0	0	0	0	0	0
ATXN1	1	0	0	0	0	0	0	0	0	0	0
ATXN2L	0	0	1	0	0	0	0	1	0	0	0
ATXN7L1	1	0	0	0	0	1	0	0	0	0	0
AUH	1	0	0	0	0	1	0	1	0	0	0
AUNIP	0	0	0	0	0	1	0	0	0	0	0
AURKA	1	0	0	0	0	1	0	0	0	0	0
AURKB	1	0	0	0	0	1	0	0	0	0	0
AVEN	1	0	0	0	0	0	0	0	0	0	0
B2M	0	0	1	0	0	0	0	1	0	0	0
B3GALT4	1	0	0	0	0	0	0	0	0	0	0
B3GNT1	1	0	0	0	0	1	0	0	0	0	0
B3GNT5	1	0	0	0	0	0	0	0	0	0	0
B4GALT1	1	0	0	0	0	0	0	0	0	0	0
B4GALT5	1	0	0	0	0	0	0	0	0	0	0
BACH2	0	0	1	0	0	0	0	0	0	0	0
BAG6	0	0	1	0	0	0	0	0	0	0	0
BAIAP2L1	1	0	0	0	0	0	0	0	0	0	0
BAIAP3	1	0	0	0	0	0	0	0	0	0	0
BANK1	1	0	1	0	0	1	0	1	0	0	0
BASP1	1	0	1	0	0	1	0	1	0	0	0
BATF	1	0	0	0	0	1	0	0	0	0	0
BATF3	1	0	0	0	0	1	0	0	0	0	0
BBS9	1	0	0	0	0	0	0	0	0	0	0
BCAS4	1	0	0	0	0	1	0	0	0	0	0
BCAT1	1	1	1	1	1	1	0	1	0	0	0
BCAT2	0	0	1	0	0	0	0	0	0	0	0
BCKDHB	0	0	1	0	0	0	0	0	0	0	0
BCL2	1	1	0	0	1	0	0	0	0	0	0
BCL2L1	1	1	1	1	1	1	0	1	0	0	0
BCL2L14	1	0	0	0	0	1	0	0	0	0	0
BCR	1	0	0	0	0	0	0	0	0	0	0
BCS1L	1	0	0	0	0	0	0	0	0	0	0
BDH1	1	0	0	0	0	1	0	0	0	0	0
BEND5	1	0	0	0	0	0	0	0	0	0	0
BICD1	1	0	0	0	0	0	0	0	0	0	0
BID	0	0	1	0	0	1	0	1	0	0	0
BIN1	1	1	1	1*	1*	1	0	0	0	0	0
BIN2	0	0	1	0	0	0	0	1	0	0	0
BIRC5	1	0	0	0	0	1	0	0	0	0	0
BLK	1	1	1	1	1	1	0	1	0	0	0
BLNK	1	0	1	0	0	0	0	0	0	0	0
BLVRB	0	0	1	0	0	0	0	0	0	0	0
BMP1	1	0	0	0	0	0	0	0	0	0	0
BNIP3L	1	0	0	0	0	1	0	0	0	0	0
BOLA1	0	0	0	0	0	1	0	0	0	0	0
BOLA3	1	0	0	0	0	0	0	0	0	0	0
BOP1	0	0	1	0	0	0	0	1	0	0	0
BRCA1	1	0	0	0	0	1	0	0	0	0	0
BRD4	0	0	1	1*	1*	0	0	0	0	0	0
BRF2	1	0	0	0	0	0	0	0	0	0	0
BRI3BP	0	0	1	0	0	0	0	0	0	0	0
BROX	0	0	1	0	0	0	0	1	0	0	0
BSG	0	0	1	0	0	0	0	1	0	0	0
BST2	0	0	1	1	1	0	0	0	0	0	0
BTBD19	1	0	0	0	0	0	0	0	0	0	0
BTF3	0	0	1	0	0	0	0	1	0	0	0
BTG1	1	0	0	0	0	0	0	0	0	0	0
BTG2	1	0	0	0	0	1	0	0	0	0	1
BTK	0	0	1	1	1	0	0	0	0	0	0
BTLA	1	1	1	0	1*	0	0	0	0	0	0
BTN3A1	1	0	0	0	0	1	0	0	0	0	0
BTN3A2	1	0	0	0	0	0	0	0	0	0	0
BTN3A3	1	0	0	0	0	0	0	0	0	0	0
BTNL9	1	0	0	0	0	0	0	0	0	0	0
BUB1	1	0	0	0	0	1	0	0	0	0	0
BUB1B	1	0	0	0	0	1	0	0	0	0	0
BYSL	1	1	1	1*	1*	1	1	1	1*	1*	0
BZRAP1-AS1	1	0	0	0	0	0	0	0	0	0	0
BZW1	0	0	1	0	0	0	0	1	0	0	0
BZW2	1	0	1	0	0	0	0	0	0	0	0
C10orf128	1	0	0	0	0	1	0	0	0	0	0
C10orf2	1	0	0	0	0	1	0	0	0	0	0
C11orf24	1	0	0	0	0	1	0	0	0	0	0
C11orf54	0	0	1	0	0	0	0	0	0	0	0
C11orf68	0	0	1	0	0	0	0	0	0	0	0
C12orf60	1	0	0	0	0	0	0	0	0	0	0
C12orf61	0	0	0	0	0	1	0	0	0	0	0
C12orf75	0	0	0	0	0	1	0	0	0	0	0
C14orf1	1	0	1	0	0	0	0	0	0	0	0
C14orf159	1	0	1	0	0	1	0	1	0	0	0
C14orf28	1	0	0	0	0	0	0	0	0	0	0
C14orf93	1	0	0	0	0	1	0	0	0	0	0
C15orf39	1	0	0	0	0	1	0	0	0	0	0
C16orf45	0	0	0	0	0	1	0	0	0	0	0
C16orf46	0	0	0	0	0	1	0	0	0	0	0
C16orf54	1	0	1	1	1	1	0	1	0	0	0
C16orf59	1	0	0	0	0	1	0	0	0	0	0
C16orf86	1	0	0	0	0	1	0	0	0	0	0
C16orf98	1	0	0	0	0	1	0	0	0	0	0
C17orf53	0	0	0	0	0	1	0	0	0	0	0
C17orf96	1	0	0	0	0	1	0	0	0	0	0
C17orf99	0	0	0	0	0	1	0	0	0	0	0
C19orf33	0	0	0	0	0	1	0	0	0	0	0
C1orf106	0	0	0	0	0	1	0	0	0	0	0
C1orf109	1	0	0	0	0	0	0	0	0	0	0
C1orf162	1	0	0	0	0	1	0	0	0	0	0
C1orf200	1	0	0	0	0	0	0	0	0	0	0
C1orf216	1	0	0	0	0	0	0	0	0	0	0
C1orf220	1	0	0	0	0	0	0	0	0	0	0
C1orf61	1	0	0	0	0	0	0	0	0	0	0
C1orf74	1	0	0	0	0	1	0	0	0	0	0
C1QBP	1	0	0	0	0	1	0	0	0	0	0
C1RL	1	0	0	0	0	1	0	0	0	0	0
C20orf27	1	0	0	0	0	0	0	0	0	0	0
C21orf15	1	0	0	0	0	0	0	0	0	0	0
C21orf33	0	0	1	0	0	0	0	0	0	0	0
C21orf58	1	0	0	0	0	0	0	0	0	0	0
C2orf81	1	0	0	0	0	1	0	0	0	0	0
C3orf18	0	0	0	0	0	1	0	0	0	0	0
C3orf38	0	0	1	0	0	0	0	0	0	0	0
C4orf32	1	0	0	0	0	1	0	0	0	0	0
C4orf46	1	0	0	0	0	0	0	0	0	0	0
C5orf30	1	0	0	0	0	0	0	0	0	0	0
C5orf45	1	0	0	0	0	1	0	0	0	0	0
C6orf222	0	0	0	0	0	1	0	0	0	0	0
C6orf223	1	0	0	0	0	0	0	0	0	0	0
C7orf49	1	0	0	0	0	1	0	0	0	0	0
C7orf50	1	0	0	0	0	0	0	0	0	0	0
C9orf72	1	0	0	0	0	0	0	0	0	0	0
CA1	0	0	1	0	0	0	0	1	0	0	0
CA11	1	0	0	0	0	0	0	0	0	0	0
CA2	0	0	1	0	0	1	0	1	0	0	0
CAB39	0	0	0	0	0	0	0	1	0	0	0
CACNA1D	1	0	0	0	0	1	0	0	0	0	0
CACYBP	0	0	1	0	0	0	0	1	0	0	0
CAD	1	0	1	0	0	0	0	1	0	0	0
CADM4	0	0	0	0	0	1	0	0	0	0	0
CALHM2	1	0	0	0	0	1	0	0	0	0	0
CALR	1	1	1	1	1	1	1	1	1	1	0
CAMK2D	1	1	1	1*	1*	0	0	1	1*	1*	0
CAMK2G	1	0	0	0	0	1	0	0	0	0	0
CAMK4	1	0	0	0	0	0	0	0	0	0	0
CAMKK1	1	0	0	0	0	0	0	0	0	0	0
CAND1	0	0	1	0	0	0	0	1	0	0	0
CAND2	1	0	0	0	0	0	0	0	0	0	0
CANX	1	0	1	0	0	0	0	1	0	0	0
CAPG	0	0	1	0	0	0	0	0	0	0	0
CAPN1	1	0	1	1	1	0	0	0	0	0	0
CAPN12	1	0	0	0	0	1	0	0	0	0	0
CAPN2	1	0	1	0	0	1	0	1	0	0	0
CAPN3	1	0	0	0	0	1	0	0	0	0	0
CAPN9	0	0	0	0	0	1	0	0	0	0	0
CAPRIN1	0	0	1	0	0	0	0	1	0	0	0
CAPS	1	0	0	0	0	1	0	0	0	0	0
CARD11	1	0	1	0	0	1	0	1	0	0	0
CARD16	1	0	0	0	0	0	0	0	0	0	0
CARD9	1	0	0	0	0	1	0	0	0	0	0
CARHSP1	1	0	1	0	0	1	0	0	0	0	0
CARM1	1	1	1	1	1	0	0	1	0	0	0
CARMIL1	1	0	1	0	0	1	0	0	0	0	0
CARS	1	0	1	0	0	1	0	1	0	0	0
CARS2	1	0	0	0	0	1	0	0	0	0	0
CASK	1	0	0	0	0	0	0	0	0	0	0
CASP1	1	0	1	0	0	1	0	0	0	0	0
CASP3	1	0	0	0	0	1	0	0	0	0	0
CASP6	1	0	0	0	0	0	0	0	0	0	0
CASQ1	1	0	0	0	0	0	0	0	0	0	0
CAST	0	0	1	0	0	0	0	0	0	0	0
CASZ1	0	0	0	0	0	1	0	0	0	0	0
CAT	1	0	1	0	0	1	0	1	0	0	0
CBLB	1	0	0	0	0	0	0	0	0	0	0
CBR1	1	0	0	0	0	0	0	0	0	0	0
CBS	1	0	0	0	0	1	0	0	0	0	0
CBX1	1	0	0	0	0	0	0	0	0	0	0
CBX6	0	0	0	0	0	1	0	0	0	0	0
CBX8	1	0	0	0	0	0	0	0	0	0	0
CCAR1	0	0	1	1	1	0	0	0	0	0	0
CCAR2	0	0	1	1	1	0	0	0	0	0	0
CCDC106	1	0	0	0	0	0	0	0	0	0	0
CCDC109B	1	0	0	0	0	1	0	0	0	0	0
CCDC150	1	0	0	0	0	0	0	0	0	0	0
CCDC167	1	0	0	0	0	0	0	0	0	0	0
CCDC24	1	0	0	0	0	0	0	0	0	0	0
CCDC28B	0	0	0	0	0	1	0	0	0	0	0
CCDC47	0	0	1	0	0	0	0	1	0	0	0
CCDC51	1	0	0	0	0	0	0	0	0	0	0
CCDC64	1	0	0	0	0	1	0	0	0	0	0
CCDC69	1	0	0	0	0	0	0	0	0	0	0
CCDC86	1	0	0	0	0	1	0	0	0	0	0
CCDC88A	1	1	1	1*	1*	1	0	1	0	0	0
CCDC88C	1	0	0	0	0	0	0	0	0	0	0
CCDC96	1	0	0	0	0	1	0	0	0	0	0
CCL17	0	0	0	0	0	1	0	0	0	0	0
CCL22	0	0	0	0	0	1	0	0	0	0	0
CCL3	1	0	0	0	0	1	0	0	0	0	1
CCM2	1	0	0	0	0	0	0	0	0	0	0
CCNA2	1	0	0	0	0	1	0	0	0	0	0
CCNB1	1	0	0	0	0	1	0	0	0	0	0
CCNB2	1	0	0	0	0	1	0	0	0	0	0
CCND1	0	0	0	0	0	1	0	0	0	0	0
CCND2	1	0	0	0	0	1	0	0	0	0	1
CCND3	1	0	0	0	0	1	0	0	0	0	0
CCNE2	0	0	0	0	0	1	0	0	0	0	0
CCNF	1	0	0	0	0	1	0	0	0	0	0
CCR4	0	0	0	0	0	1	0	0	0	0	0
CCR7	0	0	1	0	0	0	0	0	0	0	0
CCRL2	1	0	0	0	0	1	0	0	0	0	0
CCS	0	0	1	0	0	0	0	0	0	0	0
CCSAP	1	0	0	0	0	0	0	0	0	0	0
CCT2	1	0	1	0	0	0	0	1	0	0	0
CCT3	1	0	1	0	0	0	0	1	0	0	0
CCT4	1	0	1	0	0	0	0	1	0	0	0
CCT5	1	0	0	0	0	1	0	1	0	0	1
CCT6A	1	0	1	0	0	0	0	1	0	0	0
CCT7	1	0	1	0	0	0	0	1	0	0	0
CCT8	1	0	1	0	0	0	0	1	0	0	0
CD19	0	0	0	0	0	0	0	1	1	1	0
CD200R1	1	0	0	0	0	0	0	0	0	0	0
CD22	1	0	0	0	0	0	0	1	0	0	0
CD226	1	0	0	0	0	1	0	0	0	0	0
CD24	1	0	0	0	0	1	0	0	0	0	0
CD27	1	0	0	0	0	1	0	0	0	0	0
CD2AP	0	0	1	0	0	0	0	1	1*	1*	0
CD320	1	0	0	0	0	1	0	0	0	0	0
CD37	1	0	0	0	0	1	0	0	0	0	0
CD3EAP	1	0	0	0	0	1	0	0	0	0	0
CD40	0	0	0	0	0	1	0	0	0	0	0
CD44	1	0	1	0	0	0	0	1	0	0	0
CD48	1	0	1	0	0	0	0	1	0	0	0
CD5	1	0	0	0	0	0	0	1	0	0	0
CD55	1	0	0	0	0	1	0	0	0	0	0
CD59	1	1*	1	1	1*	1	1*	1	1	1*	0
CD6	1	0	0	0	0	0	0	0	0	0	0
CD69	1	0	0	0	0	1	0	1	0	0	1
CD72	1	0	1	0	0	0	0	0	0	0	0
CD79B	1	0	0	0	0	1	0	0	0	0	0
CD80	1	0	0	0	0	1	0	0	0	0	0
CD82	1	0	0	0	0	1	0	0	0	0	0
CD84	0	0	1	0	0	0	0	1	0	0	0
CD86	1	0	0	0	0	1	0	0	0	0	0
CDC14B	0	0	0	0	0	1	0	0	0	0	0
CDC20	1	0	0	0	0	1	0	0	0	0	0
CDC25A	1	0	0	0	0	1	0	0	0	0	0
CDC25C	1	0	0	0	0	1	0	0	0	0	0
CDC37	0	0	1	0	0	0	0	0	0	0	0
CDC40	0	0	0	0	0	0	0	1	0	0	0
CDC42BPG	1	0	0	0	0	0	0	0	0	0	0
CDC42EP2	1	0	0	0	0	0	0	0	0	0	0
CDC42EP3	1	0	0	0	0	0	0	0	0	0	0
CDC45	1	0	0	0	0	1	0	0	0	0	0
CDC6	1	0	0	0	0	1	0	0	0	0	0
CDCA2	1	0	0	0	0	1	0	0	0	0	0
CDCA3	1	0	0	0	0	1	0	0	0	0	0
CDCA4	1	0	0	0	0	0	0	0	0	0	0
CDCA5	1	0	0	0	0	1	0	0	0	0	0
CDCA7	1	0	0	0	0	1	0	0	0	0	0
CDCA8	1	0	0	0	0	1	0	0	0	0	0
CDK1	1	0	0	0	0	1	0	0	0	0	0
CDK14	0	0	1	0	0	0	0	0	0	0	0
CDK19	1	0	0	0	0	0	0	0	0	0	0
CDK2	1	1	1	1	1	1	0	1	0	0	0
CDK4	1	0	0	0	0	1	0	0	0	0	0
CDK5	1	0	0	0	0	1	0	0	0	0	0
CDK6	1	0	0	0	0	1	0	0	0	0	0
CDKL1	0	0	0	0	0	1	0	0	0	0	0
CDKN1B	0	0	1	0	0	0	0	0	0	0	0
CDKN2AIP	0	0	1	0	0	0	0	1	0	0	0
CDKN2C	1	0	0	0	0	1	0	0	0	0	0
CDKN2D	1	0	0	0	0	1	0	0	0	0	0
CDKN3	1	0	0	0	0	1	0	0	0	0	0
CDS2	0	0	1	0	0	0	0	0	0	0	0
CDT1	1	0	0	0	0	1	0	0	0	0	0
CEACAM1	1	0	0	0	0	1	0	0	0	0	0
CEACAM21	1	0	0	0	0	0	0	0	0	0	0
CEBPB	1	0	0	0	0	1	0	0	0	0	0
CEBPG	1	0	0	0	0	1	0	0	0	0	0
CECR1	1	0	0	0	0	1	0	1	0	0	0
CELSR1	0	0	0	0	0	1	0	0	0	0	0
CENPA	1	0	0	0	0	1	0	0	0	0	0
CENPE	1	0	0	0	0	1	0	0	0	0	0
CENPF	1	0	0	0	0	1	0	0	0	0	0
CENPI	1	0	0	0	0	1	0	0	0	0	0
CENPM	1	0	0	0	0	0	0	0	0	0	0
CENPV	1	0	0	0	0	1	0	0	0	0	0
CENPW	1	0	0	0	0	1	0	0	0	0	0
CEP135	1	0	0	0	0	1	0	0	0	0	0
CEP170B	0	0	0	0	0	1	0	0	0	0	0
CEP55	1	0	0	0	0	1	0	0	0	0	0
CEP83	1	0	0	0	0	0	0	0	0	0	0
CERK	1	0	0	0	0	0	0	0	0	0	0
CERS4	0	0	0	0	0	1	0	0	0	0	0
CERS6	1	0	0	0	0	0	0	0	0	0	0
CFI	1	0	0	0	0	1	0	0	0	0	0
CGGBP1	0	0	1	0	0	0	0	0	0	0	0
CGN	1	0	0	0	0	0	0	0	0	0	0
CHAC1	1	0	0	0	0	1	0	0	0	0	0
CHAC2	1	0	0	0	0	1	0	0	0	0	0
CHAF1B	1	0	0	0	0	1	0	0	0	0	0
CHAMP1	1	0	0	0	0	0	0	1	0	0	0
CHCHD1	1	0	0	0	0	1	0	0	0	0	0
CHCHD3	1	0	0	0	0	0	0	0	0	0	0
CHDH	1	0	0	0	0	0	0	0	0	0	0
CHEK1	0	0	0	0	0	1	0	0	0	0	0
CHI3L2	1	0	0	0	0	1	0	0	0	0	0
CHIC1	1	0	0	0	0	0	0	0	0	0	0
CHMP4A	0	0	1	1*	1*	0	0	1	0	0	0
CHORDC1	0	0	1	1	1	0	0	0	0	0	0
CHPF	1	0	0	0	0	0	0	0	0	0	0
CHRNA6	0	0	0	0	0	1	0	0	0	0	0
CHRNE	1	0	0	0	0	0	0	0	0	0	0
CHST12	1	0	0	0	0	1	0	0	0	0	0
CHST6	1	0	0	0	0	0	0	0	0	0	0
CHST7	1	0	0	0	0	0	0	0	0	0	0
CHSY1	1	0	0	0	0	0	0	0	0	0	0
CIAPIN1	0	0	1	0	0	0	0	0	0	0	0
CIDEB	1	0	0	0	0	1	0	0	0	0	0
CIITA	1	0	0	0	0	0	0	0	0	0	0
CIPC	1	0	0	0	0	1	0	0	0	0	0
CISD1	1	0	0	0	0	0	0	0	0	0	0
CISH	1	0	0	0	0	1	0	0	0	0	0
CIT	1	0	0	0	0	1	0	0	0	0	0
CIZ1	0	0	1	0	0	0	0	1	0	0	0
CKAP2	1	0	0	0	0	0	0	0	0	0	0
CKAP2L	1	0	0	0	0	1	0	0	0	0	0
CKAP4	0	0	1	0	0	0	0	1	0	0	0
CKAP5	0	0	1	1	1	0	0	1	0	0	0
CKB	0	0	0	0	0	1	0	0	0	0	0
CKS1B	1	0	0	0	0	1	0	0	0	0	0
CLCN4	1	0	0	0	0	0	0	0	0	0	0
CLCN5	1	0	0	0	0	1	0	0	0	0	0
CLEC17A	1	0	0	0	0	0	0	0	0	0	0
CLEC19A	0	0	0	0	0	1	0	0	0	0	0
CLEC2B	1	0	0	0	0	1	0	0	0	0	0
CLEC2D	0	0	0	0	0	1	0	0	0	0	0
CLEC4G	0	0	0	0	0	1	0	0	0	0	0
CLECL1	1	0	0	0	0	0	0	0	0	0	0
CLIC1	0	0	1	0	0	0	0	0	0	0	0
CLIC2	1	0	0	0	0	1	0	0	0	0	0
CLIP1	1	0	1	0	0	1	1	1	1	1	0
CLIP2	0	0	0	0	0	1	0	0	0	0	0
CLLU1	1	0	0	0	0	1	0	0	0	0	0
CLLU1OS	1	0	0	0	0	1	0	0	0	0	0
CLN5	0	0	1	1	1	0	0	1	0	0	0
CLNS1A	1	0	0	0	0	0	0	0	0	0	0
CLPB	0	0	0	0	0	1	0	1	0	0	0
CLPP	1	0	0	0	0	0	0	0	0	0	0
CLPX	0	0	1	1	1	0	0	1	1	1	0
CLSPN	1	0	0	0	0	1	0	0	0	0	0
CLSTN3	1	0	0	0	0	0	0	0	0	0	0
CLTC	0	0	1	1*	1*	0	0	0	0	0	0
CLUH	0	0	1	1*	1*	0	0	0	0	0	0
CMAHP	1	0	0	0	0	0	0	0	0	0	0
CMAS	0	0	1	0	0	0	0	0	0	0	0
CMSS1	1	0	0	0	0	0	0	0	0	0	0
CNN2	1	0	0	0	0	0	0	0	0	0	0
CNNM2	1	0	0	0	0	1	0	0	0	0	0
CNOT1	0	0	1	1*	1*	0	0	1	0	0	0
CNPY4	1	0	0	0	0	0	0	0	0	0	0
CNTD2	0	0	0	0	0	1	0	0	0	0	0
CNTNAP1	1	0	0	0	0	1	0	0	0	0	0
COA7	1	0	0	0	0	1	0	0	0	0	0
COCH	1	0	0	0	0	0	0	0	0	0	0
COL1A1	0	0	0	0	0	1	0	0	0	0	0
COL1A2	1	0	0	0	0	0	0	0	0	0	0
COL4A3	1	0	0	0	0	1	0	0	0	0	0
COL9A3	1	0	0	0	0	1	0	0	0	0	0
COLCA2	1	0	0	0	0	1	0	0	0	0	0
COLGALT1	0	0	0	0	0	0	0	1	0	0	0
COMMD1	0	0	0	0	0	1	0	0	0	0	0
COPA	0	0	1	0	0	1	0	1	0	0	0
COPB1	0	0	1	0	0	0	0	1	1*	1*	0
COPB2	0	0	1	0	0	0	0	1	0	0	0
COPE	0	0	1	0	0	0	0	1	0	0	0
COPG1	0	0	1	0	0	0	0	1	0	0	0
COPRS	1	0	0	0	0	0	0	0	0	0	0
CORO1B	1	0	1	0	0	1	0	1	0	0	0
CORO1C	0	0	1	0	0	0	0	0	0	0	0
CORO6	1	0	0	0	0	0	0	0	0	0	0
CORO7	0	0	1	1*	1*	0	0	1	0	0	0
COTL1	1	0	1	0	0	0	0	0	0	0	0
COX17	1	0	0	0	0	1	0	0	0	0	0
CPM	1	0	0	0	0	1	0	0	0	0	0
CPNE2	0	0	0	0	0	1	0	0	0	0	0
CPOX	0	0	1	0	0	0	0	0	0	0	0
CPSF1	0	0	1	0	0	0	0	1	0	0	0
CPT1A	0	0	0	0	0	0	0	1	0	0	0
CR1	1	0	0	0	0	0	0	0	0	0	0
CREB3	1	0	0	0	0	0	0	0	0	0	0
CREB3L4	1	0	0	0	0	1	0	0	0	0	0
CRIP1	1	1*	1	1	1*	0	0	0	0	0	0
CRIP2	1	0	0	0	0	1	0	0	0	0	0
CRIP3	1	0	0	0	0	1	0	0	0	0	0
CRLS1	1	0	0	0	0	0	0	0	0	0	0
CRYL1	1	0	1	0	0	0	0	1	0	0	0
CRYM	1	0	0	0	0	0	0	0	0	0	0
CRYZ	0	0	1	0	0	0	0	1	0	0	0
CSDE1	0	0	1	0	0	0	0	1	0	0	0
CSE1L	1	1	1	1	1	0	0	0	0	0	0
CSF1	0	0	0	0	0	1	0	0	0	0	0
CSF2RB	0	0	0	0	0	1	0	0	0	0	0
CSK	1	0	1	1*	1*	0	0	1	1*	1*	0
CSRP2BP	1	0	0	0	0	0	0	0	0	0	0
CST7	1	0	0	0	0	1	0	0	0	0	0
CSTF2	1	0	0	0	0	0	0	0	0	0	0
CTBP1	0	0	1	1	1	0	0	1	0	0	0
CTDSP2	1	0	0	0	0	1	0	0	0	0	0
CTH	0	0	0	0	0	1	0	0	0	0	0
CTIF	1	0	0	0	0	0	0	0	0	0	0
CTLA4	1	0	0	0	0	1	0	0	0	0	0
CTNNBIP1	1	0	0	0	0	1	0	0	0	0	0
CTNS	0	0	0	0	0	1	0	0	0	0	0
CTPS1	1	1	1	1*	1*	1	0	1	0	0	0
CTSA	1	0	1	0	0	1	0	1	0	0	0
CTSB	0	0	1	0	0	1	0	1	0	0	0
CTSD	0	0	1	0	0	0	0	1	0	0	0
CTSH	1	1	1	1*	1*	0	0	0	0	0	0
CTSS	1	0	1	0	0	1	1	1	1	1	0
CTSZ	0	0	1	1*	1*	0	0	0	0	0	0
CTTN	1	0	0	0	0	1	0	0	0	0	0
CTTNBP2NL	0	0	0	0	0	1	0	0	0	0	0
CUL1	0	0	1	1	1	0	0	1	0	0	0
CUL4B	0	0	1	0	0	0	0	1	1*	1*	0
CUL5	0	0	1	1	1	0	0	0	0	0	0
CUTC	0	0	1	0	0	0	0	1	0	0	0
CXCL16	1	0	0	0	0	0	0	0	0	0	0
CXCR3	0	0	0	0	0	1	0	0	0	0	0
CXCR4	1	0	0	0	0	1	0	0	0	0	0
CXXC5	1	0	0	0	0	1	0	0	0	0	0
CYB561	0	0	0	0	0	1	0	0	0	0	0
CYB561A3	1	0	1	0	0	0	0	1	0	0	0
CYB561D1	1	1	0	0	1	0	0	0	0	0	0
CYB5A	0	0	1	0	0	0	0	1	0	0	0
CYB5D1	1	0	0	0	0	0	0	0	0	0	0
CYB5R2	0	0	0	0	0	1	0	0	0	0	0
CYB5R3	1	0	0	0	0	0	0	1	0	0	0
CYC1	1	0	0	0	0	0	0	0	0	0	0
CYFIP2	0	0	1	0	0	0	0	1	0	0	0
CYP1B1	1	0	0	0	0	1	0	0	0	0	0
CYP27B1	1	0	0	0	0	0	0	0	0	0	0
CYP2C18	1	0	0	0	0	1	0	0	0	0	0
CYP51A1	0	0	1	0	0	0	0	1	0	0	0
CYSLTR1	1	0	0	0	0	1	0	0	0	0	0
CYSTM1	1	0	0	0	0	1	0	0	0	0	0
CYTH4	1	0	0	0	0	1	0	0	0	0	0
DAB2IP	1	0	0	0	0	1	0	0	0	0	0
DANCR	1	0	0	0	0	0	0	0	0	0	0
DAP3	0	0	0	0	0	0	0	1	0	0	0
DAPK2	1	0	0	0	0	0	0	0	0	0	0
DARS	0	0	1	0	0	0	0	1	0	0	0
DARS2	0	0	1	0	0	0	0	0	0	0	0
DBI	0	0	1	0	0	0	0	0	0	0	0
DBN1	0	0	0	0	0	1	0	0	0	0	0
DBNDD1	1	0	0	0	0	1	0	0	0	0	0
DBP	1	0	0	0	0	1	0	0	0	0	0
DCAF1	0	0	1	0	0	0	0	0	0	0	0
DCAF12	1	0	0	0	0	0	0	0	0	0	0
DCLK2	1	0	1	0	0	1	0	0	0	0	0
DCLRE1C	1	0	0	0	0	1	0	0	0	0	0
DCP1B	1	0	0	0	0	0	0	0	0	0	0
DCPS	0	0	1	0	0	0	0	1	0	0	0
DCST2	1	0	0	0	0	0	0	0	0	0	0
DCTPP1	1	1	0	0	1	0	0	0	0	0	0
DDAH2	1	0	1	0	0	0	0	0	0	0	0
DDB1	0	0	1	1*	1*	0	0	1	0	0	0
DDB2	1	0	0	0	0	1	0	0	0	0	0
DDN	1	0	0	0	0	0	0	0	0	0	0
DDR1	1	0	0	0	0	1	0	0	0	0	0
DDX1	0	0	1	0	0	0	0	0	0	0	0
DDX10	1	0	0	0	0	0	0	0	0	0	0
DDX17	0	0	1	0	0	0	0	0	0	0	0
DDX18	0	0	1	1	1	0	0	0	0	0	0
DDX20	0	0	1	1	1	0	0	0	0	0	0
DDX21	1	0	1	0	0	1	0	1	0	0	1
DDX27	0	0	1	0	0	0	0	0	0	0	0
DDX31	1	0	0	0	0	0	0	0	0	0	0
DDX3X	0	0	1	0	0	0	0	1	0	0	0
DDX41	0	0	1	0	0	0	0	1	0	0	0
DDX47	0	0	1	0	0	0	0	1	0	0	0
DDX5	0	0	1	0	0	0	0	1	0	0	0
DDX56	0	0	1	0	0	0	0	0	0	0	0
DDX58	1	0	1	0	0	1	0	1	0	0	0
DECR1	0	0	1	0	0	0	0	1	0	0	0
DEF6	1	0	1	0	0	0	0	0	0	0	0
DEF8	0	0	0	0	0	1	0	0	0	0	0
DEK	0	0	1	1	1	0	0	1	0	0	0
DENND1C	1	0	0	0	0	0	0	0	0	0	0
DENND3	1	0	0	0	0	1	0	0	0	0	0
DENND5A	0	0	0	0	0	1	0	0	0	0	0
DEPDC1	1	0	0	0	0	0	0	0	0	0	0
DEPDC1B	1	0	0	0	0	1	0	0	0	0	0
DEPDC5	1	0	0	0	0	0	0	0	0	0	0
DERL3	1	0	0	0	0	0	0	0	0	0	0
DESI1	1	0	0	0	0	0	0	0	0	0	0
DGAT2	1	0	0	0	0	1	0	0	0	0	0
DGKA	1	0	1	0	0	1	0	1	0	0	0
DGKD	1	0	0	0	0	0	0	0	0	0	0
DGKG	1	0	0	0	0	1	0	0	0	0	0
DGKH	1	0	0	0	0	0	0	0	0	0	0
DHCR24	1	0	0	0	0	1	0	0	0	0	0
DHCR7	1	0	0	0	0	1	0	0	0	0	0
DHPS	0	0	1	0	0	0	0	1	0	0	0
DHRS1	0	0	1	0	0	0	0	1	0	0	0
DHRS13	0	0	0	0	0	1	0	0	0	0	0
DHRS3	0	0	0	0	0	1	0	0	0	0	0
DHRS7B	1	0	0	0	0	0	0	0	0	0	0
DHRS9	1	0	0	0	0	1	0	0	0	0	0
DHX30	0	0	1	0	0	0	0	1	0	0	0
DHX33	1	0	0	0	0	0	0	0	0	0	0
DHX9	0	0	1	0	0	0	0	0	0	0	0
DIAPH3	1	0	0	0	0	1	0	0	0	0	0
DICER1-AS1	1	0	0	0	0	0	0	0	0	0	0
DIMT1	1	0	0	0	0	0	0	0	0	0	0
DIP2C	1	0	0	0	0	0	0	0	0	0	0
DIRAS1	1	0	0	0	0	0	0	0	0	0	0
DIRC2	1	0	0	0	0	0	0	0	0	0	0
DKC1	0	0	0	0	0	0	0	1	0	0	0
DLAT	0	0	1	0	0	0	0	0	0	0	0
DLEU2	1	0	0	0	0	0	0	0	0	0	0
DLGAP3	0	0	0	0	0	1	0	0	0	0	0
DLGAP5	1	0	0	0	0	1	0	0	0	0	0
DMD	0	0	1	0	0	0	0	1	0	0	0
DMXL2	1	0	0	0	0	1	0	0	0	0	0
DNAJA1	1	0	1	0	0	1	1	1	1	1	0
DNAJA3	1	0	0	0	0	0	0	0	0	0	0
DNAJB4	0	0	0	0	0	1	0	0	0	0	0
DNAJC13	0	0	1	0	0	0	0	0	0	0	0
DNAJC4	1	0	0	0	0	0	0	0	0	0	0
DNAJC7	0	0	1	0	0	0	0	1	0	0	0
DNASE1L1	1	0	0	0	0	0	0	0	0	0	0
DNASE2	0	0	0	0	0	1	0	0	0	0	0
DNMBP	1	0	1	0	0	1	0	1	0	0	0
DNPEP	0	0	1	0	0	0	0	1	0	0	0
DNPH1	1	0	0	0	0	0	0	0	0	0	0
DOCK10	0	0	1	0	0	0	0	1	0	0	0
DOCK11	0	0	1	0	0	0	0	1	0	0	0
DOCK2	0	0	1	1*	1*	0	0	1	0	0	0
DOCK8	1	1	1	1*	1*	0	0	1	0	0	0
DOCK9-AS2	0	0	0	0	0	1	0	0	0	0	0
DOK2	1	0	0	0	0	0	0	0	0	0	0
DOK3	1	0	1	0	0	1	0	0	0	0	0
DOK4	1	0	0	0	0	1	0	0	0	0	0
DOLPP1	1	0	0	0	0	0	0	0	0	0	0
DPAGT1	1	0	0	0	0	1	0	0	0	0	0
DPCD	1	0	0	0	0	1	0	0	0	0	0
DPH2	1	0	0	0	0	1	0	0	0	0	0
DPP3	1	0	1	0	0	1	0	1	0	0	0
DPP7	0	0	0	0	0	0	0	1	0	0	0
DPY19L1P1	0	0	0	0	0	1	0	0	0	0	0
DPYSL2	1	0	1	0	0	1	0	1	0	0	0
DRAM1	0	0	0	0	0	1	0	0	0	0	0
DRAM2	1	0	0	0	0	0	0	0	0	0	0
DSCC1	1	0	0	0	0	1	0	0	0	0	0
DSE	0	0	0	0	0	1	0	0	0	0	0
DTL	1	0	0	0	0	1	0	0	0	0	0
DTWD2	1	0	0	0	0	0	0	0	0	0	0
DTX3L	0	0	0	0	0	0	0	1	0	0	0
DTYMK	1	0	1	1	1	0	0	0	0	0	0
DUSP1	1	0	0	0	0	0	0	0	0	0	0
DUSP2	0	0	0	0	0	1	0	0	0	0	0
DUSP26	1	0	0	0	0	1	0	0	0	0	0
DUSP3	1	0	0	0	0	0	0	0	0	0	0
DUSP5P1	0	0	0	0	0	1	0	0	0	0	0
DUSP6	0	0	0	0	0	1	0	0	0	0	0
DUSP8	1	0	0	0	0	1	0	0	0	0	0
DYNC1H1	0	0	1	1	1	0	0	0	0	0	0
DYNLL2	0	0	1	0	0	0	0	0	0	0	0
DYRK3	1	0	0	0	0	0	0	0	0	0	0
DZANK1	0	0	0	0	0	1	0	0	0	0	0
E2F1	1	0	0	0	0	1	0	0	0	0	0
E2F2	1	0	0	0	0	1	0	0	0	0	0
E2F3	1	0	0	0	0	1	0	0	0	0	0
E2F5	1	0	0	0	0	1	0	0	0	0	0
E2F6	1	0	0	0	0	1	0	0	0	0	0
E2F7	0	0	0	0	0	1	0	0	0	0	0
E2F8	1	0	0	0	0	1	0	0	0	0	0
EBI3	0	0	0	0	0	1	0	0	0	0	0
EBNA1BP2	1	0	0	0	0	0	0	0	0	0	0
EBP	1	0	0	0	0	0	0	0	0	0	0
EBPL	1	0	0	0	0	0	0	0	0	0	0
ECE1	1	0	1	0	0	1	0	1	0	0	0
ECE2	1	0	0	0	0	0	0	0	0	0	0
ECEL1	1	0	0	0	0	0	0	0	0	0	0
ECHDC3	1	0	0	0	0	0	0	0	0	0	0
ECHS1	0	0	1	0	0	0	0	0	0	0	0
ECM1	1	0	0	0	0	0	0	0	0	0	0
ECM29	1	0	1	0	0	0	0	1	0	0	0
ECT2	1	0	0	0	0	0	0	0	0	0	0
EDARADD	1	0	0	0	0	1	0	0	0	0	0
EDC4	0	0	1	0	0	0	0	0	0	0	0
EDEM1	1	0	0	0	0	1	0	0	0	0	0
EDF1	0	0	0	0	0	0	0	1	0	0	0
EEA1	0	0	1	1	1	0	0	0	0	0	0
EED	1	0	1	0	0	1	0	0	0	0	0
EEF1D	0	0	1	1	1	0	0	1	1	1	0
EEF1E1	0	0	0	0	0	0	0	1	0	0	0
EEF1G	0	0	1	0	0	0	0	1	0	0	0
EEF2	0	0	1	0	0	0	0	1	0	0	0
EEFSEC	0	0	1	0	0	0	0	0	0	0	0
EEPD1	1	0	0	0	0	1	0	0	0	0	0
EFCAB12	0	0	0	0	0	1	0	0	0	0	0
EFCAB13	1	0	0	0	0	0	0	0	0	0	0
EFNA4	1	0	0	0	0	0	0	0	0	0	0
EFR3B	0	0	0	0	0	1	0	0	0	0	0
EGOT	0	0	0	0	0	1	0	0	0	0	0
EGR1	1	1	0	0	1	1	0	0	0	0	1
EGR2	1	1	0	0	1	1	0	0	0	0	1
EGR3	1	0	0	0	0	1	0	0	0	0	1
EGR4	0	0	0	0	0	1	0	0	0	0	0
EHBP1	1	0	0	0	0	0	0	0	0	0	0
EHBP1L1	1	0	0	0	0	0	0	0	0	0	0
EHD1	0	0	1	0	0	0	0	1	0	0	0
EHD3	1	0	0	0	0	1	0	0	0	0	0
EHD4	0	0	1	0	0	0	0	1	0	0	0
EHMT1-IT1	1	0	0	0	0	0	0	0	0	0	0
EHMT2	1	0	0	0	0	1	0	0	0	0	0
EID3	0	0	0	0	0	1	0	0	0	0	0
EIF1	1	0	0	0	0	0	0	0	0	0	0
EIF2A	0	0	1	0	0	0	0	1	0	0	0
EIF2B2	0	0	1	0	0	0	0	1	0	0	0
EIF2B3	1	0	0	0	0	1	0	0	0	0	0
EIF2B4	0	0	1	0	0	0	0	1	0	0	0
EIF2S1	1	0	1	0	0	0	0	1	0	0	0
EIF2S2	1	1	1	1	1	1	1	1	1	1	0
EIF3A	0	0	1	1*	1*	0	0	1	0	0	0
EIF3B	0	0	1	0	0	0	0	1	0	0	0
EIF3D	0	0	1	0	0	0	0	1	0	0	0
EIF3E	0	0	1	0	0	0	0	1	1	1	0
EIF3G	0	0	1	0	0	0	0	0	0	0	0
EIF3H	0	0	1	0	0	0	0	0	0	0	0
EIF3I	0	0	1	0	0	0	0	0	0	0	0
EIF3J	0	0	1	0	0	0	0	1	0	0	0
EIF3L	0	0	1	0	0	0	0	1	0	0	0
EIF4A1	0	0	1	0	0	0	0	1	0	0	0
EIF4B	0	0	1	0	0	0	0	1	0	0	0
EIF4EBP1	1	0	0	0	0	1	0	0	0	0	0
EIF4G1	1	1	1	1	1	0	0	1	0	0	0
EIF4G2	0	0	1	1	1	0	0	1	0	0	0
EIF4H	0	0	1	0	0	0	0	1	0	0	0
EIF5A	0	0	1	0	0	0	0	1	0	0	0
EIF5B	0	0	1	0	0	0	0	1	0	0	0
EIF6	0	0	1	0	0	0	0	1	0	0	0
ELAC2	0	0	1	0	0	0	0	0	0	0	0
ELF1	0	0	1	0	0	0	0	1	0	0	0
ELK3	0	0	0	0	0	1	0	0	0	0	0
ELL3	0	0	0	0	0	1	0	0	0	0	0
ELMSAN1	1	0	1	0	0	0	0	0	0	0	0
ELOB	1	0	1	0	0	0	0	0	0	0	0
ELOVL6	1	0	0	0	0	0	0	0	0	0	0
EMC2	0	0	1	0	0	0	0	0	0	0	0
EME1	1	0	0	0	0	1	0	0	0	0	0
EMG1	0	0	1	0	0	0	0	1	0	0	0
EML2	0	0	0	0	0	0	0	1	0	0	0
EMP3	1	0	0	0	0	0	0	0	0	0	0
EMR4P	1	0	0	0	0	1	0	0	0	0	0
EMX1	1	0	0	0	0	0	0	0	0	0	0
ENDOG	1	0	1	0	0	1	0	0	0	0	0
ENDOU	1	0	0	0	0	1	0	0	0	0	0
ENG	1	0	0	0	0	0	0	0	0	0	0
ENO1	1	0	1	0	0	1	0	1	0	0	1
ENPP1	1	0	0	0	0	1	0	0	0	0	0
ENPP2	1	0	0	0	0	0	0	0	0	0	0
ENPP3	0	0	0	0	0	1	0	0	0	0	0
ENPP4	1	0	0	0	0	0	0	0	0	0	0
ENTPD1	1	0	0	0	0	0	0	0	0	0	0
EPB41	0	0	1	1	1	0	0	1	0	0	0
EPB41L2	1	0	0	0	0	1	0	0	0	0	0
EPC1	1	0	0	0	0	0	0	0	0	0	0
EPHB1	1	0	0	0	0	1	0	0	0	0	0
EPHB3	1	0	0	0	0	0	0	0	0	0	0
EPHB6	1	0	0	0	0	1	0	0	0	0	0
EPOR	1	0	0	0	0	0	0	0	0	0	0
EPRS	1	0	1	0	0	0	0	1	0	0	0
EPS15	0	0	1	0	0	0	0	1	1	1	0
EPS8L2	1	0	0	0	0	0	0	0	0	0	0
EPSTI1	1	0	0	0	0	0	0	0	0	0	0
ERAP1	0	0	1	0	0	0	0	1	0	0	0
ERAP2	0	0	1	0	0	0	0	1	0	0	0
ERBIN	0	0	1	0	0	0	0	0	0	0	0
ERCC2	1	0	0	0	0	0	0	0	0	0	0
ERGIC1	1	0	1	0	0	1	0	1	0	0	0
ERMN	1	0	0	0	0	0	0	0	0	0	0
ERN1	1	0	0	0	0	0	0	0	0	0	0
ERP27	1	0	0	0	0	0	0	0	0	0	0
ERP29	1	0	1	0	0	0	0	0	0	0	0
ESAM	1	0	0	0	0	1	0	0	0	0	0
ESCO2	1	0	0	0	0	1	0	0	0	0	0
ESD	0	0	1	0	0	0	0	0	0	0	0
ESF1	1	0	0	0	0	0	0	0	0	0	0
ESR1	1	0	0	0	0	0	0	0	0	0	0
ESYT1	1	0	1	0	0	1	0	0	0	0	0
ETF1	0	0	1	0	0	1	0	1	0	0	0
ETFA	1	0	0	0	0	0	0	0	0	0	0
ETFB	1	0	0	0	0	0	0	0	0	0	0
ETHE1	1	0	0	0	0	1	0	1	0	0	0
ETS1	1	0	0	0	0	1	0	0	0	0	0
ETV4	1	0	0	0	0	0	0	0	0	0	0
ETV6	0	0	1	0	0	0	0	1	0	0	0
EVL	1	0	1	0	0	1	0	1	0	0	0
EXO1	1	0	0	0	0	1	0	0	0	0	0
EXOSC4	1	0	0	0	0	0	0	0	0	0	0
EXOSC5	1	0	0	0	0	0	0	0	0	0	0
EXOSC8	1	0	0	0	0	0	0	0	0	0	0
EXPH5	1	0	0	0	0	0	0	0	0	0	0
EZH2	1	0	0	0	0	1	0	0	0	0	0
FABP5	1	0	1	0	0	1	0	0	0	0	0
FADD	1	1	0	0	1	0	0	0	0	0	0
FADS1	1	0	0	0	0	0	0	0	0	0	0
FADS2	1	0	0	0	0	0	0	0	0	0	0
FADS3	0	0	0	0	0	1	0	0	0	0	0
FAH	0	0	0	0	0	1	0	0	0	0	0
FAHD2B	1	0	0	0	0	0	0	0	0	0	0
FAM102A	1	0	0	0	0	0	0	0	0	0	0
FAM102B	1	0	0	0	0	0	0	0	0	0	0
FAM111A	1	0	0	0	0	0	0	0	0	0	0
FAM115A	1	0	0	0	0	1	0	0	0	0	0
FAM117A	1	0	0	0	0	1	0	0	0	0	0
FAM129A	0	0	0	0	0	1	0	0	0	0	0
FAM132B	1	0	0	0	0	0	0	0	0	0	0
FAM13A	1	0	0	0	0	0	0	0	0	0	0
FAM162A	1	0	0	0	0	0	0	0	0	0	0
FAM168A	1	0	0	0	0	0	0	0	0	0	0
FAM210B	1	0	0	0	0	1	0	0	0	0	0
FAM212B	0	0	0	0	0	1	0	0	0	0	0
FAM214A	1	0	0	0	0	0	0	0	0	0	0
FAM217B	1	0	0	0	0	1	0	0	0	0	0
FAM222A	0	0	0	0	0	1	0	0	0	0	0
FAM228B	1	0	0	0	0	0	0	0	0	0	0
FAM43A	1	0	0	0	0	0	0	0	0	0	0
FAM49B	0	0	1	0	0	0	0	0	0	0	0
FAM50B	1	0	0	0	0	0	0	0	0	0	0
FAM53C	0	0	0	0	0	1	0	0	0	0	0
FAM57A	1	0	0	0	0	1	0	0	0	0	0
FAM60A	0	0	0	0	0	1	0	0	0	0	0
FAM63A	1	0	0	0	0	0	0	0	0	0	0
FAM64A	1	0	0	0	0	0	0	0	0	0	0
FAM65B	1	0	1	0	0	1	0	1	0	0	0
FAM72B	1	0	0	0	0	0	0	0	0	0	0
FAM78A	1	0	0	0	0	1	0	0	0	0	0
FAM86A	1	0	0	0	0	0	0	0	0	0	0
FAM98A	1	0	0	0	0	0	0	0	0	0	0
FAN1	1	0	0	0	0	0	0	0	0	0	0
FANCA	0	0	0	0	0	1	0	0	0	0	0
FANCF	1	0	0	0	0	1	0	0	0	0	0
FANCI	1	0	0	0	0	1	0	0	0	0	0
FARSB	1	0	1	0	0	0	0	0	0	0	0
FAS	0	0	0	0	0	1	0	0	0	0	0
FASN	1	0	1	0	0	1	0	1	0	0	0
FAXDC2	1	0	0	0	0	1	0	0	0	0	0
FBP1	0	0	1	0	0	0	0	0	0	0	0
FBXL17	1	0	0	0	0	0	0	0	0	0	0
FBXL20	1	0	0	0	0	0	0	0	0	0	0
FBXO32	1	0	0	0	0	1	0	0	0	0	0
FBXO43	1	0	0	0	0	1	0	0	0	0	0
FBXO44	1	0	0	0	0	0	0	0	0	0	0
FCER2	0	0	1	0	0	0	0	1	0	0	0
FCGBP	1	0	0	0	0	1	0	0	0	0	0
FCGRT	1	0	1	0	0	1	0	1	0	0	0
FCHSD2	1	0	0	0	0	0	0	0	0	0	0
FCRL2	1	0	0	0	0	0	0	0	0	0	0
FCRL3	1	0	1	0	0	1	0	0	0	0	0
FCRLA	1	0	1	0	0	1	0	1	0	0	0
FCRLB	1	0	0	0	0	1	0	0	0	0	0
FDFT1	1	0	1	0	0	0	0	1	0	0	0
FDPS	1	0	1	0	0	1	0	1	0	0	0
FEN1	1	0	0	0	0	1	0	0	0	0	0
FER1L4	1	0	0	0	0	1	0	0	0	0	0
FERMT3	1	0	1	0	0	1	0	1	0	0	0
FES	1	0	0	0	0	0	0	0	0	0	0
FEZ1	1	0	0	0	0	0	0	0	0	0	0
FGD2	1	0	1	0	0	1	0	0	0	0	0
FGD3	1	0	1	0	0	1	0	1	0	0	0
FGF8	1	0	0	0	0	1	0	0	0	0	0
FGFRL1	1	0	0	0	0	0	0	0	0	0	0
FGL2	1	0	0	0	0	0	0	0	0	0	0
FGR	1	1	1	1	1	1	1	1	1	1	0
FH	1	0	0	0	0	0	0	0	0	0	0
FHL1	1	0	1	0	0	1	0	1	1	1	0
FIG4	0	0	0	0	0	1	0	0	0	0	0
FJX1	1	0	0	0	0	0	0	0	0	0	0
FKBP11	0	0	0	0	0	1	0	0	0	0	0
FKBP15	0	0	0	0	0	1	0	1	0	0	0
FKBP1A	1	1	1	1	1	1	0	1	0	0	0
FKBP2	0	0	0	0	0	0	0	1	0	0	0
FKBP4	1	0	1	0	0	0	0	1	0	0	0
FKBP5	0	0	1	0	0	0	0	0	0	0	0
FKBP8	0	0	1	0	0	0	0	1	0	0	0
FKBPL	0	0	0	0	0	1	0	0	0	0	0
FLI1	1	0	0	0	0	1	0	0	0	0	0
FLII	0	0	1	0	0	0	0	1	0	0	0
FLJ10038	1	0	0	0	0	1	0	0	0	0	0
FLNA	0	0	1	0	0	0	0	1	0	0	0
FLNB	0	0	1	0	0	0	0	1	0	0	0
FLOT2	1	0	0	0	0	1	0	0	0	0	0
FLT1	1	0	0	0	0	0	0	0	0	0	0
FLT3	1	0	0	0	0	0	0	0	0	0	0
FLVCR1	1	0	0	0	0	0	0	0	0	0	0
FLVCR2	1	0	0	0	0	1	0	0	0	0	0
FMNL3	0	0	0	0	0	1	0	0	0	0	0
FMOD	1	0	0	0	0	0	0	0	0	0	0
FNBP1	1	0	1	0	0	1	0	1	0	0	0
FNDC3B	0	0	0	0	0	1	0	0	0	0	0
FOSB	0	0	0	0	0	1	0	0	0	0	0
FOXM1	1	0	0	0	0	1	0	0	0	0	0
FOXP1	1	0	1	0	0	1	0	1	0	0	1
FOXP4	1	0	0	0	0	0	0	0	0	0	0
FOXRED2	1	0	0	0	0	1	0	0	0	0	0
FRAT1	1	0	0	0	0	0	0	0	0	0	0
FRMD6	1	0	0	0	0	0	0	0	0	0	0
FRS3	0	0	0	0	0	1	0	0	0	0	0
FSCN1	1	0	0	0	0	1	0	0	0	0	0
FSCN2	0	0	0	0	0	1	0	0	0	0	0
FTH1	0	0	1	1	1	0	0	0	0	0	0
FUBP1	0	0	1	1	1	0	0	1	1	1	0
FUT5	1	0	0	0	0	1	0	0	0	0	0
FUT7	1	0	0	0	0	1	0	0	0	0	0
FUZ	1	0	0	0	0	1	0	0	0	0	0
FZD5	1	0	0	0	0	0	0	0	0	0	0
G0S2	1	0	0	0	0	0	0	0	0	0	0
G3BP1	0	0	1	0	0	0	0	1	0	0	0
G3BP2	0	0	1	0	0	0	0	1	0	0	0
GABARAPL2	0	0	1	1	1	0	0	1	0	0	0
GABPA	0	0	1	0	0	0	0	0	0	0	0
GALE	1	0	0	0	0	0	0	0	0	0	0
GALM	1	0	1	0	0	1	0	1	0	0	0
GALNT2	1	0	0	0	0	0	0	0	0	0	0
GALNT3	1	0	0	0	0	1	0	0	0	0	0
GALNT9	1	0	0	0	0	0	0	0	0	0	0
GANC	1	0	0	0	0	0	0	0	0	0	0
GAPDH	1	0	0	0	0	1	0	0	0	0	0
GAPT	1	0	0	0	0	1	0	0	0	0	0
GAR1	1	0	0	0	0	0	0	0	0	0	0
GARS	1	0	1	0	0	1	0	1	0	0	1
GART	1	0	1	0	0	0	0	1	0	0	0
GAS6	1	0	0	0	0	1	0	0	0	0	0
GATS	1	0	0	0	0	0	0	0	0	0	0
GBAS	0	0	1	0	0	0	0	0	0	0	0
GBF1	1	1	1	1	1	1	1	1	1	1	0
GBGT1	0	0	0	0	0	1	0	0	0	0	0
GBP1	1	0	0	0	0	1	0	0	0	0	0
GBP3	1	0	0	0	0	0	0	0	0	0	0
GBP5	1	0	0	0	0	1	0	0	0	0	0
GCAT	1	0	0	0	0	0	0	0	0	0	0
GCDH	1	0	1	0	0	1	0	0	0	0	0
GCGR	0	0	0	0	0	1	0	0	0	0	0
GCHFR	1	0	0	0	0	1	0	0	0	0	0
GCLC	0	0	1	0	0	0	0	1	0	0	0
GCLM	1	0	0	0	0	1	0	0	0	0	0
GCN1	0	0	1	0	0	0	0	1	0	0	0
GCNT1	1	0	0	0	0	0	0	0	0	0	0
GCSAM	1	0	0	0	0	1	0	0	0	0	0
GCSH	1	0	0	0	0	0	0	0	0	0	0
GDF7	1	0	0	0	0	0	0	0	0	0	0
GEMIN4	1	0	1	0	0	0	0	1	0	0	0
GEMIN5	1	0	1	0	0	0	0	0	0	0	0
GFI1	1	0	0	0	0	1	0	0	0	0	0
GFM1	0	0	1	0	0	0	0	1	0	0	0
GFPT1	0	0	1	1	1	0	0	0	0	0	0
GGA2	1	0	1	0	0	0	0	0	0	0	0
GGCT	1	0	0	0	0	0	0	0	0	0	0
GGH	1	0	0	0	0	0	0	0	0	0	0
GGT1	1	0	0	0	0	1	0	0	0	0	0
GHRL	0	0	0	0	0	1	0	0	0	0	0
GIMAP2	1	0	0	0	0	1	0	0	0	0	0
GIMAP8	0	0	0	0	0	1	0	0	0	0	0
GINS1	1	0	0	0	0	0	0	0	0	0	0
GINS2	1	0	0	0	0	1	0	0	0	0	0
GINS3	1	0	0	0	0	1	0	0	0	0	0
GINS4	1	0	0	0	0	1	0	0	0	0	0
GIPC1	1	0	0	0	0	1	0	0	0	0	0
GJB2	1	0	0	0	0	0	0	0	0	0	0
GK	1	0	0	0	0	1	0	0	0	0	0
GKAP1	1	0	0	0	0	0	0	0	0	0	0
GLB1	1	0	1	0	0	0	0	1	0	0	0
GLDC	1	0	0	0	0	1	0	0	0	0	0
GLO1	0	0	1	0	0	1	0	1	0	0	0
GLOD4	0	0	1	0	0	0	0	1	0	0	0
GLRX	1	0	0	0	0	1	0	0	0	0	0
GLS	0	0	1	0	0	0	0	1	0	0	0
GLS2	1	0	0	0	0	0	0	0	0	0	0
GLUL	0	0	0	0	0	1	0	0	0	0	0
GLYR1	0	0	1	0	0	0	0	1	0	0	0
GM2A	1	0	1	0	0	0	0	1	0	0	0
GMDS	0	0	1	0	0	0	0	1	0	0	0
GMFG	1	0	0	0	0	1	0	0	0	0	0
GMNN	1	0	0	0	0	1	0	0	0	0	0
GMPPA	0	0	1	0	0	0	0	1	0	0	0
GMPPB	0	0	0	0	0	1	0	0	0	0	0
GMPR2	0	0	0	0	0	0	0	1	0	0	0
GMPS	0	0	1	0	0	0	0	0	0	0	0
GNA13	0	0	1	1	1	0	0	0	0	0	0
GNAI2	1	0	1	1*	1*	0	0	0	0	0	0
GNAL	0	0	0	0	0	1	0	0	0	0	0
GNG2	0	0	0	0	0	1	0	0	0	0	0
GNG8	0	0	0	0	0	1	0	0	0	0	0
GNL3	1	1	1	1	1	1	0	1	0	0	0
GNPDA1	1	0	0	0	0	1	0	0	0	0	0
GNS	0	0	1	0	0	0	0	0	0	0	0
GOLGA2P5	1	0	0	0	0	1	0	0	0	0	0
GOLGA2P7	1	0	0	0	0	0	0	0	0	0	0
GOLGA3	0	0	1	0	0	0	0	0	0	0	0
GORASP1	1	0	0	0	0	1	0	0	0	0	0
GOT1	0	0	1	1	1	1	1	1	1	1	0
GOT2	1	0	0	0	0	0	0	0	0	0	0
GPA33	1	0	0	0	0	0	0	0	0	0	0
GPATCH4	1	0	0	0	0	1	0	0	0	0	0
GPD2	0	0	0	0	0	0	0	1	0	0	0
GPI	1	0	0	0	0	0	0	0	0	0	0
GPLD1	0	0	0	0	0	1	0	0	0	0	0
GPN3	1	0	0	0	0	0	0	0	0	0	0
GPR114	1	0	0	0	0	0	0	0	0	0	0
GPR15	0	0	0	0	0	1	0	0	0	0	0
GPR155	1	0	0	0	0	0	0	0	0	0	0
GPR18	0	0	0	0	0	1	0	0	0	0	0
GPR183	0	0	1	0	0	1	0	1	0	0	0
GPRIN1	1	0	0	0	0	0	0	0	0	0	0
GPSM1	1	0	0	0	0	0	0	0	0	0	0
GPSM2	1	0	0	0	0	1	0	0	0	0	0
GPT2	1	0	0	0	0	0	0	0	0	0	0
GPX1	1	1	1	1*	1*	0	0	1	0	0	0
GPX4	0	0	1	0	0	0	0	0	0	0	0
GRAMD1A	1	0	0	0	0	0	0	0	0	0	0
GRAMD1B	1	0	0	0	0	1	0	0	0	0	0
GRAP	1	0	0	0	0	0	0	1	0	0	0
GRAPL	1	0	0	0	0	1	0	0	0	0	0
GRHPR	1	0	1	0	0	1	0	1	0	0	0
GRINA	0	0	0	0	0	1	0	0	0	0	0
GRK2	1	0	1	0	0	0	0	1	0	0	0
GRK6	1	1	1	1	1	0	0	0	0	0	0
GRPEL1	0	0	1	0	0	0	0	1	0	0	0
GRSF1	1	0	1	0	0	0	0	1	0	0	0
GRWD1	0	0	0	0	0	1	0	0	0	0	0
GSE1	1	0	0	0	0	0	0	0	0	0	0
GSG2	0	0	0	0	0	1	0	0	0	0	0
GSPT1	1	0	0	0	0	0	0	0	0	0	0
GSR	0	0	1	0	0	1	0	1	0	0	0
GSTK1	0	0	1	0	0	0	0	0	0	0	0
GSTM2	0	0	0	0	0	1	0	0	0	0	0
GSTM4	1	0	0	0	0	1	0	0	0	0	0
GSTO1	0	0	1	0	0	0	0	1	0	0	0
GSTP1	1	0	1	0	0	1	1	1	1*	1*	0
GTDC1	0	0	0	0	0	1	0	0	0	0	0
GTPBP4	1	0	0	0	0	0	0	0	0	0	0
GTPBP6	1	0	0	0	0	0	0	0	0	0	0
GTSE1	1	0	0	0	0	1	0	0	0	0	0
GTSF1L	0	0	0	0	0	1	0	0	0	0	0
GVINP1	1	0	0	0	0	0	0	0	0	0	0
GYG1	0	0	1	0	0	0	0	0	0	0	0
GYLTL1B	1	0	0	0	0	1	0	0	0	0	0
GZMB	0	0	0	0	0	1	0	0	0	0	0
GZMH	1	0	0	0	0	0	0	0	0	0	0
H2AFX	1	0	0	0	0	1	0	0	0	0	0
H2AFZ	1	0	0	0	0	1	0	0	0	0	0
HAAO	1	0	0	0	0	1	0	0	0	0	0
HACD3	0	0	1	0	0	0	0	0	0	0	0
HADHA	0	0	1	0	0	0	0	0	0	0	0
HADHB	0	0	1	0	0	0	0	0	0	0	0
HAPLN3	1	0	0	0	0	1	0	0	0	0	0
HARS	0	0	1	0	0	0	0	1	0	0	0
HAT1	0	0	1	0	0	0	0	0	0	0	0
HAX1	1	0	0	0	0	1	0	0	0	0	0
HBA1	1	0	1	0	0	1	0	1	0	0	0
HBA2	1	0	0	0	0	1	0	0	0	0	0
HBB	1	0	1	0	0	1	1*	1	1	1*	0
HBD	0	0	1	0	0	0	0	1	0	0	0
HBP1	1	1	0	0	1	0	0	0	0	0	0
HCFC1	0	0	1	1*	1*	0	0	1	1*	1*	0
HCG18	1	0	0	0	0	0	0	0	0	0	0
HCG23	1	0	0	0	0	1	0	0	0	0	0
HCG27	1	0	0	0	0	1	0	0	0	0	0
HCLS1	0	0	0	0	0	0	0	1	0	0	0
HCP5	1	0	0	0	0	0	0	0	0	0	0
HDAC4	0	0	0	0	0	1	0	0	0	0	0
HDAC9	1	0	0	0	0	0	0	0	0	0	0
HDGF	0	0	1	1	1	0	0	0	0	0	0
HDGFRP2	1	0	0	0	0	0	0	0	0	0	0
HDGFRP3	1	0	0	0	0	0	0	0	0	0	0
HDHD2	0	0	1	0	0	0	0	0	0	0	0
HDHD3	0	0	1	0	0	0	0	0	0	0	0
HDLBP	1	0	1	0	0	0	0	1	0	0	0
HEATR5B	0	0	0	0	0	0	0	1	0	0	0
HEBP2	0	0	1	0	0	0	0	0	0	0	0
HECTD2	1	0	0	0	0	0	0	0	0	0	0
HELLS	1	0	0	0	0	1	0	0	0	0	0
HERC4	0	0	1	0	0	0	0	1	0	0	0
HERC5	1	0	0	0	0	0	0	0	0	0	0
HES1	1	0	0	0	0	0	0	0	0	0	0
HES6	1	0	0	0	0	0	0	0	0	0	0
HEXB	0	0	1	0	0	0	0	0	0	0	0
HEXIM2	1	0	0	0	0	0	0	0	0	0	0
HGH1	0	0	1	0	0	0	0	1	0	0	0
HHEX	1	0	0	0	0	1	0	0	0	0	0
HIBCH	0	0	1	0	0	0	0	1	0	0	0
HIF1A	0	0	0	0	0	1	0	0	0	0	0
HINT2	1	0	0	0	0	0	0	0	0	0	0
HIP1R	1	0	0	0	0	0	0	0	0	0	0
HIPK2	0	0	0	0	0	1	0	0	0	0	0
HIST1H1B	1	0	0	0	0	1	0	0	0	0	0
HIST1H1C	1	0	0	0	0	0	0	0	0	0	0
HIST1H1D	1	0	0	0	0	0	0	0	0	0	0
HIST1H1E	1	0	0	0	0	1	0	0	0	0	0
HIST1H1E;HIST1H1D;HIST1H1C	0	0	0	0	0	0	0	1	0	0	0
HIST1H2AB	1	0	0	0	0	1	0	0	0	0	0
HIST1H2AC	1	0	0	0	0	1	0	0	0	0	0
HIST1H2AE	1	0	0	0	0	0	0	0	0	0	0
HIST1H2AH	0	0	0	0	0	1	0	0	0	0	0
HIST1H2AI	1	0	0	0	0	1	0	0	0	0	0
HIST1H2AJ	1	0	0	0	0	1	0	0	0	0	0
HIST1H2AK	1	0	0	0	0	1	0	0	0	0	0
HIST1H2AL	1	0	0	0	0	1	0	0	0	0	0
HIST1H2AM	1	0	0	0	0	1	0	0	0	0	0
HIST1H2BB	1	0	0	0	0	1	0	0	0	0	0
HIST1H2BC	1	0	0	0	0	0	0	0	0	0	0
HIST1H2BD	1	0	0	0	0	1	0	0	0	0	0
HIST1H2BE	1	0	0	0	0	0	0	0	0	0	0
HIST1H2BF	1	0	0	0	0	0	0	0	0	0	0
HIST1H2BG	1	0	0	0	0	0	0	0	0	0	0
HIST1H2BH	1	0	0	0	0	1	0	0	0	0	0
HIST1H2BI	0	0	0	0	0	1	0	0	0	0	0
HIST1H2BJ	1	0	0	0	0	0	0	0	0	0	0
HIST1H2BL	1	0	0	0	0	1	0	0	0	0	0
HIST1H2BM	1	0	0	0	0	1	0	0	0	0	0
HIST1H2BN	1	0	0	0	0	1	0	0	0	0	0
HIST1H2BO	1	0	0	0	0	1	0	0	0	0	0
HIST1H3A	1	0	0	0	0	1	0	0	0	0	0
HIST1H3B	1	0	0	0	0	1	0	0	0	0	0
HIST1H3C	1	0	0	0	0	1	0	0	0	0	0
HIST1H3F	1	0	0	0	0	1	0	0	0	0	0
HIST1H3G	1	0	0	0	0	1	0	0	0	0	0
HIST1H3H	1	0	0	0	0	1	0	0	0	0	0
HIST1H3J	1	0	0	0	0	1	0	0	0	0	0
HIST1H4A	1	0	1	0	0	0	0	1	0	0	0
HIST1H4D	0	0	0	0	0	1	0	0	0	0	0
HIST1H4F	0	0	0	0	0	1	0	0	0	0	0
HIST1H4I	1	0	0	0	0	1	0	0	0	0	0
HIST2H2AB	1	0	0	0	0	1	0	0	0	0	0
HIST2H2BC	0	0	0	0	0	1	0	0	0	0	0
HIST2H2BE	1	0	0	0	0	1	0	0	0	0	0
HIST2H2BF	1	0	0	0	0	0	0	0	0	0	0
HIST3H2BB	1	0	0	0	0	1	0	0	0	0	0
HIVEP2	1	0	0	0	0	1	0	0	0	0	0
HJURP	1	0	0	0	0	1	0	0	0	0	0
HK1	0	0	1	0	0	0	0	1	0	0	0
HK2	1	0	1	0	0	1	0	0	0	0	0
HLA-DMB	1	1*	1	1*	1*	0	0	0	0	0	0
HLA-DOA	0	0	1	0	0	0	0	1	0	0	0
HLA-DOB	1	0	1	0	0	0	0	1	0	0	0
HLA-DPA1	0	0	1	1*	1*	0	0	1	0	0	0
HLA-DPB1	0	0	1	1	1	0	0	1	1	1	0
HLA-DQB1	0	0	1	0	0	0	0	1	0	0	0
HLA-DRA	0	0	1	0	0	0	0	1	0	0	0
HLA-DRB1	0	0	1	1	1	0	0	1	0	0	0
HLA-DRB3	0	0	1	0	0	0	0	1	0	0	0
HLX	1	0	0	0	0	1	0	0	0	0	0
HMBS	1	0	0	0	0	1	0	0	0	0	0
HMCES	0	0	0	0	0	1	0	0	0	0	0
HMGA1	1	0	0	0	0	1	0	0	0	0	0
HMGB2	0	0	1	1	1	1	0	1	0	0	0
HMGCL	0	0	1	0	0	0	0	1	0	0	0
HMGCR	1	0	0	0	0	0	0	0	0	0	0
HMGCS1	0	0	1	1	1	0	0	0	0	0	0
HMGN2P46	1	1	0	0	1	1	0	0	0	0	0
HMMR	1	0	0	0	0	1	0	0	0	0	0
HNRNPA2B1	0	0	1	0	0	0	0	1	0	0	0
HNRNPAB	1	0	0	0	0	1	0	0	0	0	0
HNRNPD	0	0	1	1	1	0	0	0	0	0	0
HNRNPH2	0	0	1	0	0	0	0	0	0	0	0
HNRNPR	0	0	1	0	0	0	0	0	0	0	0
HNRNPU	0	0	1	0	0	0	0	0	0	0	0
HNRNPUL1	0	0	1	0	0	0	0	0	0	0	0
HNRNPUL2	0	0	1	1*	1*	0	0	0	0	0	0
HOMER2	1	0	0	0	0	1	0	0	0	0	0
HOXA1	1	0	0	0	0	0	0	0	0	0	0
HOXB9	1	0	0	0	0	1	0	0	0	0	0
HPCAL1	1	0	0	0	0	0	0	0	0	0	0
HPDL	1	0	0	0	0	1	0	0	0	0	0
HPS3	1	0	0	0	0	0	0	0	0	0	0
HRK	0	0	0	0	0	1	0	0	0	0	0
HRSP12	1	0	0	0	0	0	0	0	0	0	0
HSBP1L1	1	0	0	0	0	0	0	0	0	0	0
HSD17B10	1	0	0	0	0	0	0	0	0	0	0
HSD17B4	0	0	1	1	1	0	0	0	0	0	0
HSDL2	0	0	1	1	1	0	0	1	0	0	0
HSP90AA1	1	0	1	0	0	0	0	1	1	1	0
HSP90AB1	1	0	1	0	0	0	0	1	0	0	0
HSP90AB2P	0	0	1	1	1	0	0	0	0	0	0
HSP90B1	1	1	1	0	1*	1	0	1	0	0	0
HSPA1A;HSPA1B	0	0	1	1	1	0	0	1	0	0	0
HSPA2	1	0	0	0	0	1	0	0	0	0	0
HSPA4	0	0	1	0	0	0	0	0	0	0	0
HSPA5	1	0	1	0	0	1	0	1	0	0	1
HSPA8	1	1	1	1*	1*	0	0	1	0	0	0
HSPA9	0	0	1	0	0	0	0	1	0	0	0
HSPBP1	0	0	1	0	0	0	0	0	0	0	0
HSPD1	1	0	1	0	0	0	0	1	0	0	0
HSPE1	0	0	1	1*	1*	0	0	1	1*	1*	0
HSPG2	1	0	0	0	0	1	0	0	0	0	0
HSPH1	0	0	1	0	0	0	0	1	0	0	0
HTATSF1P2	0	0	0	0	0	1	0	0	0	0	0
HUWE1	1	0	0	0	0	1	0	0	0	0	0
HVCN1	1	1	1	0	1	0	0	1	0	0	0
HYOU1	1	1	1	1	1	1	0	1	0	0	0
IAH1	0	0	1	0	0	0	0	0	0	0	0
IARS	1	0	1	0	0	1	0	1	0	0	1
IARS2	0	0	1	0	0	0	0	0	0	0	0
ICAM1	1	1	0	0	1	1	0	1	0	0	0
ICAM3	0	0	1	1	1	0	0	0	0	0	0
ICAM4	1	0	0	0	0	1	0	0	0	0	0
ID2	1	0	0	0	0	0	0	0	0	0	0
ID3	1	0	0	0	0	0	0	0	0	0	0
IDE	0	0	1	0	0	0	0	1	0	0	0
IDH1	1	0	0	0	0	1	0	0	0	0	0
IDH2	1	0	1	0	0	1	0	0	0	0	0
IDH3G	0	0	1	0	0	0	0	0	0	0	0
IDI1	0	0	1	0	0	0	0	1	1*	1*	0
IER2	1	0	0	0	0	1	0	0	0	0	1
IER3	0	0	0	0	0	1	0	0	0	0	0
IFFO1	1	0	0	0	0	1	0	0	0	0	0
IFFO2	1	0	0	0	0	0	0	0	0	0	0
IFI16	0	0	1	0	0	0	0	1	1*	1*	0
IFI30	1	0	0	0	0	1	0	0	0	0	0
IFI35	0	0	1	0	0	0	0	1	0	0	0
IFI44	1	0	0	0	0	0	0	0	0	0	0
IFI44L	1	0	0	0	0	0	0	0	0	0	0
IFIT2	1	0	0	0	0	0	0	0	0	0	0
IFIT5	1	0	0	0	0	1	0	0	0	0	0
IFITM1	1	0	0	0	0	0	0	0	0	0	0
IFNG-AS1	1	0	0	0	0	0	0	0	0	0	0
IFNGR1	1	0	0	0	0	1	0	0	0	0	0
IFNLR1	0	0	0	0	0	1	0	0	0	0	0
IFRD2	1	0	0	0	0	0	0	0	0	0	0
IGHD	0	0	1	1*	1*	0	0	1	0	0	0
IGHG1	0	0	1	0	0	0	0	0	0	0	0
IGHM	0	0	1	0	0	0	0	1	0	0	0
IGKC	0	0	1	0	0	0	0	1	0	0	0
IGLL5	1	0	0	0	0	1	0	0	0	0	0
IGSF8	1	0	0	0	0	0	0	0	0	0	0
IKBKE	1	0	0	0	0	1	0	0	0	0	0
IKZF1	0	0	1	1	1	0	0	1	0	0	0
IKZF2	0	0	0	0	0	1	0	0	0	0	0
IKZF3	0	0	1	1*	1*	0	0	1	1*	1*	0
IL10	1	0	0	0	0	0	0	0	0	0	0
IL10RA	1	0	0	0	0	0	0	0	0	0	0
IL11RA	1	0	0	0	0	1	0	0	0	0	0
IL13RA1	1	0	0	0	0	1	0	0	0	0	0
IL15RA	1	0	0	0	0	0	0	0	0	0	0
IL16	1	0	1	0	0	0	0	1	0	0	0
IL17RB	1	0	0	0	0	1	0	0	0	0	0
IL17REL	1	0	0	0	0	1	0	0	0	0	0
IL1R2	1	0	0	0	0	0	0	0	0	0	0
IL1RAP	1	0	0	0	0	0	0	0	0	0	0
IL21R	1	0	0	0	0	1	0	0	0	0	0
IL2RB	1	0	0	0	0	1	0	0	0	0	0
IL4I1	1	1	1	1	1	1	1	1	1	1	0
IL7	0	0	0	0	0	1	0	0	0	0	0
ILDR2	1	0	0	0	0	0	0	0	0	0	0
IMPA1	0	0	1	1	1	0	0	0	0	0	0
IMPDH2	1	1	1	1*	1*	1	0	1	0	0	0
INCENP	1	0	0	0	0	0	0	0	0	0	0
ING4	0	0	0	0	0	1	0	0	0	0	0
INHBE	1	0	0	0	0	1	0	0	0	0	0
INPP5D	1	0	1	1*	1*	1	0	0	0	0	0
INPP5F	1	0	1	0	0	0	0	1	0	0	0
INSL3	1	0	0	0	0	0	0	0	0	0	0
INTS11	0	0	1	0	0	0	0	0	0	0	0
INTS6	1	0	0	0	0	1	0	0	0	0	0
IPCEF1	0	0	0	0	0	1	0	0	0	0	0
IPO4	1	0	1	0	0	0	0	1	0	0	0
IPO5	0	0	1	0	0	0	0	1	0	0	0
IPO7	0	0	1	0	0	0	0	1	0	0	0
IPO9	0	0	1	0	0	0	0	1	0	0	0
IPW	1	0	0	0	0	0	0	0	0	0	0
IQGAP1	0	0	1	0	0	0	0	1	0	0	0
IQGAP3	1	0	0	0	0	1	0	0	0	0	0
IQSEC1	1	0	0	0	0	0	0	0	0	0	0
IRF2BP2	0	0	1	0	0	0	0	1	0	0	0
IRF2BPL	1	0	0	0	0	0	0	0	0	0	0
IRF4	1	0	1	0	0	1	0	1	0	0	1
IRF5	1	0	1	0	0	1	0	1	0	0	0
IRF8	0	0	1	0	0	0	0	1	0	0	0
IRS1	0	0	0	0	0	1	0	0	0	0	0
ISG20	1	1	1	1	1	1	0	1	1	1	0
ISOC2	1	0	0	0	0	0	0	0	0	0	0
IST1	0	0	1	1*	1*	0	0	0	0	0	0
ITGAL	1	0	0	0	0	1	0	0	0	0	0
ITGB1	1	1	1	1	1	0	0	1	0	0	0
ITGB2	1	0	0	0	0	1	0	0	0	0	0
ITGB5	1	0	0	0	0	0	0	0	0	0	0
ITK	1	0	0	0	0	0	0	0	0	0	0
ITPKA	0	0	0	0	0	1	0	0	0	0	0
ITPRIPL2	1	0	0	0	0	1	0	0	0	0	0
IZUMO4	0	0	0	0	0	1	0	0	0	0	0
JAK3	1	1	1	1	1	1	0	0	0	0	0
JAZF1	1	0	0	0	0	0	0	0	0	0	0
JCHAIN	1	0	0	0	0	1	0	0	0	0	0
JHDM1D-AS1	1	0	0	0	0	0	0	0	0	0	0
JMJD1C	1	0	0	0	0	0	0	0	0	0	0
JPH4	0	0	0	0	0	1	0	0	0	0	0
JUN	1	0	0	0	0	0	0	0	0	0	0
JUNB	1	0	1	0	0	1	0	1	0	0	1
KANK1	0	0	0	0	0	1	0	0	0	0	0
KARS	0	0	1	0	0	0	0	1	0	0	0
KBTBD6	1	0	0	0	0	0	0	0	0	0	0
KBTBD8	1	0	0	0	0	0	0	0	0	0	0
KCNA3	1	0	0	0	0	0	0	0	0	0	0
KCNG3	1	0	0	0	0	0	0	0	0	0	0
KCNH4	1	0	0	0	0	1	0	0	0	0	0
KCNH8	1	0	0	0	0	1	0	0	0	0	0
KCNIP2	0	0	0	0	0	1	0	0	0	0	0
KCNK5	1	0	0	0	0	0	0	0	0	0	0
KCNK6	1	0	0	0	0	0	0	0	0	0	0
KCNN1	1	0	0	0	0	0	0	0	0	0	0
KCNN4	1	0	0	0	0	1	0	0	0	0	0
KCTD17	1	0	0	0	0	0	0	0	0	0	0
KDM1B	1	0	0	0	0	0	0	0	0	0	0
KDM2B	1	0	0	0	0	1	0	0	0	0	0
KDM4B	0	0	1	1	1	1	1	1	1	1	0
KIAA0040	1	0	0	0	0	1	0	0	0	0	0
KIAA0101	1	0	0	0	0	1	0	0	0	0	0
KIAA0195	1	0	0	0	0	0	0	0	0	0	0
KIAA0355	1	0	0	0	0	0	0	0	0	0	0
KIAA1328	1	0	0	0	0	0	0	0	0	0	0
KIAA1524	1	0	0	0	0	1	0	0	0	0	0
KIAA1549L	1	0	0	0	0	0	0	0	0	0	0
KIAA1804	0	0	0	0	0	1	0	0	0	0	0
KIF11	1	0	0	0	0	1	0	0	0	0	0
KIF13A	1	0	0	0	0	1	0	0	0	0	0
KIF14	1	0	0	0	0	1	0	0	0	0	0
KIF15	1	0	0	0	0	0	0	0	0	0	0
KIF18B	1	0	0	0	0	1	0	0	0	0	0
KIF1B	0	0	0	0	0	1	1	0	0	1	0
KIF1C	0	0	0	0	0	1	0	0	0	0	0
KIF20A	1	0	0	0	0	1	0	0	0	0	0
KIF23	1	0	0	0	0	1	0	0	0	0	0
KIF24	1	0	0	0	0	1	0	0	0	0	0
KIF2A	0	0	1	1*	1*	0	0	0	0	0	0
KIF2C	1	0	0	0	0	1	0	0	0	0	0
KIF4A	1	0	0	0	0	1	0	0	0	0	0
KIF4B	1	0	0	0	0	1	0	0	0	0	0
KIF5B	0	0	1	0	0	0	0	1	0	0	0
KIFC1	1	0	0	0	0	1	0	0	0	0	0
KLC2	1	0	0	0	0	1	0	0	0	0	0
KLF3-AS1	1	0	0	0	0	0	0	0	0	0	0
KLF4	1	0	0	0	0	0	0	0	0	0	0
KLHL14	1	0	0	0	0	1	0	0	0	0	0
KLHL25	0	0	0	0	0	1	0	0	0	0	0
KLHL3	1	0	0	0	0	0	0	0	0	0	0
KLHL32	1	0	0	0	0	1	0	0	0	0	0
KLHL6	1	0	0	0	0	1	0	0	0	0	0
KLK2	1	0	0	0	0	0	0	0	0	0	0
KMO	1	1	0	0	1	0	0	0	0	0	0
KNSTRN	1	0	0	0	0	1	0	0	0	0	0
KPNA2	0	0	1	0	0	1	0	1	0	0	0
KPNB1	0	0	0	0	0	0	0	1	0	0	0
KPRP	0	0	1	0	0	0	0	0	0	0	0
KSR1	1	0	0	0	0	0	0	0	0	0	0
KSR2	1	0	0	0	0	1	0	0	0	0	0
KYAT1	1	0	1	1	1	0	0	0	0	0	0
KYNU	0	0	0	0	0	1	0	1	0	0	0
L1CAM	1	0	0	0	0	0	0	0	0	0	0
LACTB	1	0	0	0	0	1	0	0	0	0	0
LACTB2	0	0	0	0	0	0	0	1	0	0	0
LAG3	1	0	0	0	0	0	0	0	0	0	0
LAMTOR1	0	0	1	1	1	0	0	1	0	0	0
LAMTOR5	0	0	1	1	1	0	0	0	0	0	0
LANCL1	0	0	0	0	0	0	0	1	0	0	0
LANCL2	0	0	1	0	0	0	0	0	0	0	0
LAP3	0	0	1	0	0	0	0	1	0	0	0
LAPTM5	1	0	0	0	0	0	0	0	0	0	0
LARP1	0	0	1	0	0	0	0	1	0	0	0
LARP4	1	0	0	0	0	1	0	0	0	0	0
LARP4B	0	0	0	0	0	0	0	1	0	0	0
LARS	0	0	1	0	0	0	0	1	0	0	0
LAT2	0	0	0	0	0	1	0	0	0	0	0
LCAT	1	0	0	0	0	0	0	0	0	0	0
LCK	1	0	1	1	1*	1	0	0	0	0	0
LCLAT1	1	0	0	0	0	0	0	0	0	0	0
LCN8	1	0	0	0	0	0	0	0	0	0	0
LCP1	1	0	1	0	0	1	0	1	0	0	1
LCP2	0	0	1	1*	1*	0	0	0	0	0	0
LDHA	1	0	1	0	0	1	0	1	0	0	1
LDHB	1	0	0	0	0	1	0	0	0	0	0
LDLR	1	0	0	0	0	0	0	0	0	0	0
LDLRAD4	0	0	0	0	0	1	0	0	0	0	0
LDLRAP1	1	0	0	0	0	1	0	0	0	0	0
LENG9	1	0	0	0	0	0	0	0	0	0	0
LETM2	1	0	0	0	0	0	0	0	0	0	0
LFNG	0	0	0	0	0	1	0	0	0	0	0
LGALS1	1	0	1	0	0	1	0	0	0	0	0
LGALS3	1	1	1	1	1	1	0	1	0	0	1
LGALS9	1	0	1	1*	1*	0	0	0	0	0	0
LGR6	1	0	0	0	0	1	0	0	0	0	0
LHFPL2	1	0	0	0	0	0	0	0	0	0	0
LHPP	1	0	1	0	0	1	0	1	0	0	0
LIG1	0	0	1	0	0	0	0	0	0	0	0
LIMA1	1	0	0	0	0	1	0	0	0	0	0
LIMD1	1	0	0	0	0	1	0	1	0	0	0
LIMD2	0	0	1	0	0	0	0	1	0	0	0
LIME1	0	0	0	0	0	1	0	0	0	0	0
LINC00152	1	0	0	0	0	1	0	0	0	0	0
LINC00158	1	0	0	0	0	0	0	0	0	0	0
LINC00304	0	0	0	0	0	1	0	0	0	0	0
LINC00309	0	0	0	0	0	1	0	0	0	0	0
LINC00525	1	0	0	0	0	0	0	0	0	0	0
LINC00672	0	0	0	0	0	1	0	0	0	0	0
LINC00996	0	0	0	0	0	1	0	0	0	0	0
LINC01104	1	0	0	0	0	1	0	0	0	0	0
LINC01136	1	0	0	0	0	0	0	0	0	0	0
LINC01160	1	0	0	0	0	1	0	0	0	0	0
LINC01342	1	0	0	0	0	0	0	0	0	0	0
LIPG	1	0	0	0	0	0	0	0	0	0	0
LMAN1	0	0	1	0	0	0	0	1	0	0	0
LMAN2	0	0	1	0	0	0	0	1	0	0	0
LMNA	0	0	1	1*	1*	0	0	1	0	0	0
LMNB1	1	0	1	0	0	0	0	1	0	0	0
LMNB2	1	0	1	0	0	1	0	1	0	0	0
LMO2	1	0	0	0	0	1	0	0	0	0	0
LMO7	0	0	0	0	0	1	0	1	0	0	0
LNPEP	0	0	1	0	0	0	0	1	0	0	0
LOC100129034	1	0	0	0	0	0	0	0	0	0	0
LOC100130298	1	0	0	0	0	1	0	0	0	0	0
LOC100130476	1	0	0	0	0	1	0	0	0	0	0
LOC100130950	1	0	0	0	0	0	0	0	0	0	0
LOC100379224	0	0	0	0	0	1	0	0	0	0	0
LOC100506325	1	0	0	0	0	1	0	0	0	0	0
LOC100506472	0	0	0	0	0	1	0	0	0	0	0
LOC100506476	1	0	0	0	0	0	0	0	0	0	0
LOC100506801	1	0	0	0	0	1	0	0	0	0	0
LOC100507006	1	0	0	0	0	1	0	0	0	0	0
LOC100996255	1	0	0	0	0	0	0	0	0	0	0
LOC101926963	1	0	0	0	0	1	0	0	0	0	0
LOC101927204	1	0	0	0	0	0	0	0	0	0	0
LOC101927275	1	0	0	0	0	0	0	0	0	0	0
LOC101927865	1	0	0	0	0	0	0	0	0	0	0
LOC101927931	1	0	0	0	0	1	0	0	0	0	0
LOC101928002	1	0	0	0	0	1	0	0	0	0	0
LOC101928100	1	0	0	0	0	1	0	0	0	0	0
LOC101929231	1	0	0	0	0	0	0	0	0	0	0
LOC102467147	1	0	0	0	0	0	0	0	0	0	0
LOC102723927	0	0	0	0	0	1	0	0	0	0	0
LOC115110	1	0	0	0	0	0	0	0	0	0	0
LOC145837	1	0	0	0	0	0	0	0	0	0	0
LOC202181	1	0	0	0	0	1	0	0	0	0	0
LOC284648	0	0	0	0	0	1	0	0	0	0	0
LOC374443	0	0	0	0	0	1	0	0	0	0	0
LOC400685	1	0	0	0	0	0	0	0	0	0	0
LOC440300	1	0	0	0	0	0	0	0	0	0	0
LOC440461	0	0	0	0	0	1	0	0	0	0	0
LOC441242	1	0	0	0	0	0	0	0	0	0	0
LOC606724	1	0	0	0	0	1	0	0	0	0	0
LOC645638	1	0	0	0	0	1	1	0	0	1	0
LOC730101	1	0	0	0	0	1	0	0	0	0	0
LOC81691	1	0	0	0	0	0	0	0	0	0	0
LONP1	0	0	1	0	0	0	0	1	0	0	0
LONRF2	1	0	0	0	0	0	0	0	0	0	0
LOXL3	1	0	0	0	0	0	0	0	0	0	0
LPAR5	1	0	0	0	0	1	0	0	0	0	0
LPCAT1	0	0	1	0	0	0	0	1	0	0	0
LPCAT4	1	0	0	0	0	0	0	0	0	0	0
LPIN1	1	0	0	0	0	1	0	0	0	0	0
LPP	0	0	1	0	0	0	0	0	0	0	0
LPXN	1	0	1	0	0	0	0	1	0	0	0
LRCH4	1	0	1	0	0	0	0	0	0	0	0
LRFN4	0	0	0	0	0	1	0	0	0	0	0
LRG1	0	0	0	0	0	1	0	0	0	0	0
LRMP	1	0	1	0	0	1	0	1	0	0	1
LRP4	1	0	0	0	0	0	0	0	0	0	0
LRP8	1	0	0	0	0	1	0	0	0	0	0
LRPPRC	0	0	1	0	0	0	0	1	0	0	0
LRRC23	1	0	0	0	0	0	0	0	0	0	0
LRRC25	1	0	0	0	0	1	0	0	0	0	0
LRRC4	0	0	0	0	0	1	0	0	0	0	0
LRRC45	1	0	0	0	0	1	0	0	0	0	0
LRRC59	0	0	1	0	0	0	0	1	0	0	0
LRRC75A-AS1	1	0	0	0	0	0	0	0	0	0	0
LRRC8B	1	0	0	0	0	0	0	0	0	0	0
LRRFIP1	1	0	1	0	0	0	0	1	0	0	0
LRRK1	1	0	0	0	0	0	0	0	0	0	0
LRRN1	0	0	0	0	0	1	0	0	0	0	0
LSM12	0	0	1	1	1	0	0	0	0	0	0
LSP1	0	0	1	0	0	0	0	0	0	0	0
LSS	1	0	0	0	0	0	0	0	0	0	0
LTA	0	0	0	0	0	1	0	0	0	0	0
LTA4H	0	0	1	1*	1*	0	0	1	0	0	0
LTB	1	0	0	0	0	0	0	0	0	0	0
LTV1	1	0	0	0	0	0	0	0	0	0	0
LY6E	1	0	0	0	0	0	0	0	0	0	0
LY75	1	1	1	0	1*	1	0	1	0	0	0
LYAR	1	0	0	0	0	0	0	0	0	0	0
LYL1	1	0	0	0	0	0	0	0	0	0	0
LYN	1	0	1	0	0	0	0	1	1*	1*	0
LYRM4	1	0	0	0	0	1	0	0	0	0	0
LYRM9	1	0	0	0	0	1	0	0	0	0	0
LZTS3	0	0	0	0	0	1	0	0	0	0	0
M6PR	1	0	0	0	0	0	0	0	0	0	0
MAD2L1	1	0	0	0	0	1	0	0	0	0	0
MAFA	1	0	0	0	0	0	0	0	0	0	0
MAFF	1	0	0	0	0	0	0	0	0	0	0
MAFG	1	0	0	0	0	1	0	0	0	0	0
MAGED2	0	0	1	1	1	0	0	0	0	0	0
MAGEF1	1	0	0	0	0	1	0	0	0	0	0
MAK16	1	0	0	0	0	0	0	0	0	0	0
MAMLD1	1	0	0	0	0	0	0	0	0	0	0
MAN1B1	1	0	0	0	0	0	0	0	0	0	0
MAN2B1	0	0	1	0	0	0	0	1	0	0	0
MAN2B2	1	0	0	0	0	0	0	0	0	0	0
MANF	1	0	1	0	0	1	0	1	0	0	0
MAOA	1	0	0	0	0	0	0	0	0	0	0
MAP1LC3A	1	0	0	0	0	0	0	0	0	0	0
MAP1S	0	0	1	0	0	0	0	1	0	0	0
MAP2	1	0	1	0	0	1	0	0	0	0	0
MAP2K1	1	0	0	0	0	0	0	1	0	0	0
MAP2K3	0	0	1	0	0	0	0	0	0	0	0
MAP2K6	1	0	0	0	0	1	0	0	0	0	0
MAP3K12	1	0	0	0	0	1	0	0	0	0	0
MAP3K14	1	0	0	0	0	0	0	0	0	0	0
MAP3K3	1	0	0	0	0	0	0	0	0	0	0
MAP3K5	0	0	0	0	0	0	0	1	0	0	0
MAP3K9	1	0	0	0	0	0	0	0	0	0	0
MAP4	0	0	0	0	0	0	0	1	0	0	0
MAP4K1	1	1	1	1	1	0	0	1	0	0	0
MAP4K2	1	0	0	0	0	1	0	0	0	0	0
MAPK11	0	0	0	0	0	1	0	0	0	0	0
MAPK12	1	0	0	0	0	1	0	0	0	0	0
MAPK13	1	0	1	1*	1*	0	0	0	0	0	0
MAPK3	1	0	0	0	0	0	0	0	0	0	0
MAPKAPK3	1	0	0	0	0	1	0	0	0	0	0
MAPKBP1	1	0	0	0	0	0	0	0	0	0	0
MAPRE2	1	0	0	0	0	0	0	0	0	0	0
MARCH2	1	0	0	0	0	0	0	0	0	0	0
MARS	1	0	1	0	0	0	0	1	1*	1*	0
MAST3	1	0	1	0	0	0	0	0	0	0	0
MASTL	1	0	0	0	0	0	0	0	0	0	0
MAT2A	1	0	1	0	0	1	0	1	0	0	1
MAT2B	0	0	1	0	0	0	0	0	0	0	0
MATR3	0	0	0	0	0	0	0	1	0	0	0
MBD4	0	0	1	0	0	0	0	0	0	0	0
MBD5	1	0	0	0	0	0	0	0	0	0	0
MBNL2	1	0	0	0	0	0	0	0	0	0	0
MC1R	0	0	0	0	0	1	0	0	0	0	0
MCCC2	1	0	0	0	0	0	0	0	0	0	0
MCM10	1	0	0	0	0	1	0	0	0	0	0
MCM2	1	1	1	1*	1*	0	0	1	0	0	0
MCM3	0	0	1	0	0	0	0	1	1*	1*	0
MCM4	1	1*	1	1	1*	1	1*	1	1	1*	0
MCM5	0	0	1	1	1	0	0	1	1	1	0
MCM6	1	1	1	1*	1*	1	0	1	0	0	0
MCM7	1	1	1	1*	1*	1	1	1	1*	1*	0
MCOLN2	1	0	0	0	0	1	0	0	0	0	0
MCOLN3	1	0	0	0	0	0	0	0	0	0	0
MCTP2	0	0	0	0	0	1	0	0	0	0	0
MDH2	1	0	0	0	0	0	0	0	0	0	0
MEGF6	1	0	0	0	0	0	0	0	0	0	0
MEI1	1	0	0	0	0	1	0	0	0	0	0
MELK	0	0	0	0	0	1	0	0	0	0	0
MEPCE	0	0	0	0	0	1	0	0	0	0	0
METTL1	1	0	0	0	0	1	0	0	0	0	0
METTL12	1	0	0	0	0	1	0	0	0	0	0
METTL14	0	0	1	0	0	0	0	0	0	0	0
METTL2B	1	0	0	0	0	0	0	0	0	0	0
METTL7A	1	0	1	0	0	1	0	1	0	0	0
MFGE8	1	0	0	0	0	1	0	0	0	0	0
MFHAS1	1	0	0	0	0	0	0	0	0	0	0
MGAT1	1	0	1	0	0	1	0	1	0	0	0
MGAT3	1	0	0	0	0	1	0	0	0	0	0
MGAT5	1	0	0	0	0	1	0	0	0	0	0
MGC16275	1	0	0	0	0	0	0	0	0	0	0
MGLL	1	0	0	0	0	1	0	0	0	0	0
MGMT	1	0	1	0	0	0	0	0	0	0	0
MICAL1	0	0	1	0	0	0	0	0	0	0	0
MIEF2	1	0	0	0	0	0	0	0	0	0	0
MIF	1	0	0	0	0	0	0	0	0	0	0
MINK1	1	0	0	0	0	0	0	0	0	0	0
MKI67	1	0	0	0	0	1	0	0	0	0	0
MKL2	1	0	0	0	0	1	0	0	0	0	0
MLLT3	1	0	0	0	0	1	0	0	0	0	0
MMAB	1	0	0	0	0	0	0	0	0	0	0
MMD	1	0	0	0	0	1	0	0	0	0	0
MMP11	1	0	0	0	0	1	0	0	0	0	0
MMP14	1	0	0	0	0	0	0	0	0	0	0
MMS19	0	0	0	0	0	0	0	1	0	0	0
MNDA	1	0	0	0	0	0	0	0	0	0	0
MORC3	0	0	1	0	0	0	0	1	1	1	0
MOSPD2	0	0	1	0	0	0	0	1	0	0	0
MPG	0	0	1	0	0	0	0	1	0	0	0
MPI	0	0	1	0	0	0	0	0	0	0	0
MPND	1	0	0	0	0	0	0	0	0	0	0
MPP7	1	0	0	0	0	0	0	0	0	0	0
MPPE1	1	0	0	0	0	1	0	0	0	0	0
MPV17L2	1	0	0	0	0	0	0	0	0	0	0
MRC2	0	0	0	0	0	1	0	0	0	0	0
MREG	1	0	0	0	0	1	0	0	0	0	0
MRPL12	1	0	1	0	0	1	0	0	0	0	0
MRPL13	1	0	0	0	0	0	0	0	0	0	0
MRPL14	1	0	0	0	0	0	0	0	0	0	0
MRPL15	1	0	1	0	0	0	0	0	0	0	0
MRPL17	1	0	0	0	0	1	0	0	0	0	0
MRPL23	1	0	0	0	0	0	0	0	0	0	0
MRPL24	1	0	0	0	0	0	0	0	0	0	0
MRPL3	1	0	0	0	0	0	0	0	0	0	0
MRPL36	1	0	0	0	0	0	0	0	0	0	0
MRPL39	0	0	1	0	0	0	0	0	0	0	0
MRPL4	1	0	0	0	0	0	0	0	0	0	0
MRPL45	1	0	0	0	0	0	0	0	0	0	0
MRPS12	1	0	0	0	0	0	0	0	0	0	0
MRPS17	1	0	0	0	0	0	0	0	0	0	0
MRPS2	0	0	1	0	0	0	0	1	0	0	0
MRPS23	1	0	1	0	0	0	0	1	0	0	0
MRPS27	0	0	1	0	0	0	0	1	0	0	0
MRPS33	1	0	0	0	0	1	0	0	0	0	0
MRPS34	1	0	0	0	0	0	0	0	0	0	0
MRTO4	1	0	1	0	0	1	0	0	0	0	0
MS4A1	0	0	0	0	0	0	0	1	0	0	0
MSH2	0	0	1	0	0	0	0	0	0	0	0
MSH6	1	1	1	1*	1*	0	0	0	0	0	0
MSMO1	1	0	0	0	0	1	0	0	0	0	0
MSN	0	0	1	0	0	0	0	1	0	0	0
MST1R	1	0	0	0	0	1	0	0	0	0	0
MTA1	0	0	1	0	0	0	0	0	0	0	0
MTA2	0	0	1	0	0	0	0	1	0	0	0
MTDH	0	0	0	0	0	0	0	1	0	0	0
MTERFD3	1	0	0	0	0	0	0	0	0	0	0
MTFP1	1	0	0	0	0	1	0	0	0	0	0
MTHFD1	1	0	1	0	0	1	0	1	0	0	0
MTHFD1L	1	0	1	0	0	1	0	1	0	0	1
MTHFD2	1	0	0	0	0	1	0	0	0	0	0
MTMR4	0	0	0	0	0	1	0	0	0	0	0
MTMR6	0	0	0	0	0	1	0	0	0	0	0
MTSS1	1	0	0	0	0	1	0	1	0	0	0
MVB12B	1	0	0	0	0	0	0	0	0	0	0
MVD	1	0	1	1	1*	0	0	1	1	1*	0
MVK	1	0	1	0	0	0	0	0	0	0	0
MVP	0	0	1	0	0	0	0	1	0	0	0
MX1	0	0	0	0	0	0	0	1	0	0	0
MX2	1	0	1	0	0	0	0	1	1	1*	0
MXD4	1	0	0	0	0	0	0	0	0	0	0
MYBBP1A	1	0	0	0	0	1	0	0	0	0	0
MYBL2	1	0	0	0	0	0	0	0	0	0	0
MYC	1	0	0	0	0	1	0	0	0	0	1
MYCN	1	0	0	0	0	1	0	0	0	0	0
MYH10	1	0	0	0	0	0	0	0	0	0	0
MYH9	0	0	1	0	0	0	0	1	0	0	0
MYL2	1	0	0	0	0	1	0	0	0	0	0
MYL6B	1	0	0	0	0	1	0	0	0	0	0
MYL9	1	0	0	0	0	1	0	0	0	0	0
MYLIP	1	0	0	0	0	0	0	0	0	0	0
MYLK	1	0	0	0	0	1	0	0	0	0	0
MYO18A	1	0	1	0	0	0	0	0	0	0	0
MYO1C	1	0	1	0	0	0	0	1	0	0	0
MYO1E	1	0	1	0	0	0	0	0	0	0	0
MYO1F	1	0	0	0	0	1	0	0	0	0	0
MYO1G	0	0	1	0	0	1	0	0	0	0	0
MYO7A	1	0	0	0	0	0	0	0	0	0	0
MZB1	0	0	1	1	1	0	0	1	1	1	0
N4BP3	1	0	0	0	0	0	0	0	0	0	0
NAA15	0	0	1	0	0	0	0	0	0	0	0
NAA25	1	0	1	0	0	1	0	1	0	0	0
NAA38	1	0	0	0	0	1	0	0	0	0	0
NAAA	0	0	1	0	0	0	0	1	0	0	0
NAALADL1	1	0	0	0	0	0	0	0	0	0	0
NAB1	1	0	0	0	0	1	0	0	0	0	0
NABP2	1	0	0	0	0	0	0	0	0	0	0
NAGK	0	0	1	0	0	0	0	1	0	0	0
NAMPT	1	0	1	0	0	1	0	1	0	0	0
NAP1L1	0	0	1	1	1	0	0	1	0	0	0
NAPA	0	0	1	0	0	0	0	1	0	0	0
NAPG	0	0	0	0	0	0	0	1	0	0	0
NAPSB	1	0	0	0	0	1	0	0	0	0	0
NARS	1	0	1	0	0	0	0	1	0	0	0
NASP	0	0	1	1*	1*	0	0	0	0	0	0
NAT10	1	0	1	0	0	0	0	1	0	0	0
NAV2	1	0	0	0	0	0	0	0	0	0	0
NAXD	0	0	1	0	0	0	0	0	0	0	0
NBEAL2	0	0	0	0	0	1	0	0	0	0	0
NBN	1	0	0	0	0	0	0	0	0	0	0
NBPF1	1	0	0	0	0	0	0	0	0	0	0
NCAPD2	1	0	0	0	0	0	0	0	0	0	0
NCAPG	1	0	0	0	0	1	0	0	0	0	0
NCAPG2	1	0	0	0	0	1	0	0	0	0	0
NCAPH	1	0	0	0	0	1	0	0	0	0	0
NCF1	1	0	0	0	0	1	0	0	0	0	0
NCF1B	1	0	0	0	0	1	0	0	0	0	0
NCF1C	1	0	0	0	0	1	0	0	0	0	0
NCF2	1	0	1	0	0	1	0	1	0	0	0
NCF4	1	0	0	0	0	0	0	0	0	0	0
NCKAP1L	0	0	1	1*	1*	0	0	1	0	0	0
NCL	0	0	1	0	0	0	0	0	0	0	0
NDC80	1	0	0	0	0	1	0	0	0	0	0
NDEL1	0	0	0	0	0	1	0	0	0	0	0
NDFIP2	1	0	0	0	0	1	0	0	0	0	0
NDRG1	1	1	1	1	1	0	0	0	0	0	0
NDRG3	1	0	0	0	0	1	0	0	0	0	0
NDST1	1	0	0	0	0	0	0	0	0	0	0
NDUFA10	0	0	0	0	0	0	0	1	0	0	0
NDUFA9	0	0	1	0	0	0	0	0	0	0	0
NDUFAF4	1	0	0	0	0	0	0	0	0	0	0
NDUFS1	0	0	1	0	0	0	0	1	0	0	0
NDUFS5	1	0	0	0	0	0	0	0	0	0	0
NDUFV1	0	0	1	0	0	0	0	1	0	0	0
NEAT1	1	0	0	0	0	0	0	0	0	0	0
NECAB3	1	0	0	0	0	0	0	0	0	0	0
NECAP2	1	1	1	1	1	1	0	1	0	0	0
NEDD9	1	0	0	0	0	1	0	0	0	0	0
NEIL1	1	0	0	0	0	0	0	0	0	0	0
NEIL3	1	0	0	0	0	0	0	0	0	0	0
NEK2	1	0	0	0	0	0	0	0	0	0	0
NEK6	1	0	0	0	0	1	0	0	0	0	0
NEK9	0	0	1	1	1	0	0	1	0	0	0
NET1	1	0	0	0	0	1	0	0	0	0	0
NETO2	1	0	0	0	0	1	0	0	0	0	0
NEU1	0	0	0	0	0	1	0	0	0	0	0
NFATC1	0	0	0	0	0	0	0	1	0	0	0
NFE2L1	1	0	0	0	0	1	0	0	0	0	0
NFIL3	1	0	0	0	0	1	0	0	0	0	0
NFKB1	1	1	1	1*	1*	1	0	1	0	0	1
NFKB2	1	1	1	0	1	1	0	1	0	0	0
NFKBIA	1	0	0	0	0	1	1	0	0	1	0
NFKBIE	1	0	0	0	0	1	0	0	0	0	0
NFKBIZ	1	0	0	0	0	0	0	0	0	0	0
NHLRC4	1	0	0	0	0	1	0	0	0	0	0
NHP2	1	0	0	0	0	0	0	0	0	0	0
NICN1	1	0	0	0	0	0	0	0	0	0	0
NIF3L1	0	0	1	1*	1*	0	0	0	0	0	0
NIFK	1	0	0	0	0	0	0	0	0	0	0
NIN	1	0	0	0	0	0	0	0	0	0	0
NINL	1	0	0	0	0	0	0	0	0	0	0
NIP7	0	0	1	0	0	0	0	1	0	0	0
NIPA1	1	0	0	0	0	1	0	0	0	0	0
NIPA2	0	0	0	0	0	1	0	0	0	0	0
NIPAL3	1	0	0	0	0	0	0	0	0	0	0
NIPAL4	1	0	0	0	0	0	0	0	0	0	0
NIPSNAP1	1	0	0	0	0	1	0	0	0	0	0
NIT1	0	0	1	0	0	0	0	0	0	0	0
NLE1	1	0	0	0	0	0	0	0	0	0	0
NLN	1	0	1	0	0	0	0	0	0	0	0
NLRC3	1	0	0	0	0	1	0	0	0	0	0
NLRP2	1	0	0	0	0	0	0	0	0	0	0
NLRP4	1	0	0	0	0	0	0	0	0	0	0
NME1	1	0	0	0	0	1	0	0	0	0	1
NMI	0	0	0	0	0	1	0	1	0	0	0
NMT1	0	0	0	0	0	0	0	1	0	0	0
NNT	0	0	1	0	0	0	0	1	0	0	0
NOB1	1	0	1	0	0	0	0	1	0	0	0
NOC4L	0	0	1	0	0	0	0	1	0	0	0
NOD1	1	0	0	0	0	1	0	0	0	0	0
NOL11	0	0	1	0	0	0	0	0	0	0	0
NOL3	1	0	0	0	0	0	0	0	0	0	0
NOL6	0	0	1	0	0	0	0	1	0	0	0
NOLC1	1	0	1	1	1	1	0	1	0	0	0
NONO	0	0	1	0	0	0	0	1	0	0	0
NOP14	1	0	0	0	0	1	0	0	0	0	0
NOP16	1	0	0	0	0	1	0	0	0	0	0
NOP2	1	0	0	0	0	1	0	0	0	0	0
NOP56	0	0	0	0	0	0	0	1	0	0	0
NOP58	0	0	0	0	0	0	0	1	0	0	0
NOSIP	1	0	0	0	0	1	0	0	0	0	0
NOTCH2NL	1	0	0	0	0	1	0	0	0	0	0
NPM1	1	0	1	0	0	0	0	0	0	0	0
NPM3	1	0	1	0	0	1	0	0	0	0	0
NPTX1	0	0	0	0	0	1	0	0	0	0	0
NR1D2	0	0	0	0	0	1	0	0	0	0	0
NR2C2AP	1	0	0	0	0	0	0	0	0	0	0
NR6A1	1	0	0	0	0	1	0	0	0	0	0
NRDC	0	0	1	1*	1*	0	0	1	0	0	0
NRF1	0	0	1	0	0	0	0	0	0	0	0
NRP2	1	0	0	0	0	0	0	0	0	0	0
NRXN2	0	0	0	0	0	1	0	0	0	0	0
NSDHL	1	0	1	0	0	0	0	1	0	0	0
NSF	1	1	1	1	1	0	0	0	0	0	0
NT5C	0	0	1	0	0	0	0	0	0	0	0
NT5C1A	1	0	0	0	0	0	0	0	0	0	0
NT5C2	0	0	1	0	0	0	0	0	0	0	0
NT5C3A	0	0	1	0	0	0	0	0	0	0	0
NT5DC2	1	0	0	0	0	1	0	0	0	0	0
NT5E	0	0	0	0	0	1	0	0	0	0	0
NTHL1	1	0	0	0	0	1	0	0	0	0	0
NTMT1	0	0	0	0	0	0	0	1	0	0	0
NTPCR	0	0	0	0	0	1	0	0	0	0	0
NUB1	1	0	1	0	0	1	0	0	0	0	0
NUCB1	1	0	1	0	0	0	0	0	0	0	0
NUCKS1	0	0	1	0	0	0	0	0	0	0	0
NUDC	0	0	1	0	0	0	0	1	0	0	0
NUDCD1	1	0	0	0	0	0	0	0	0	0	0
NUDCD3	0	0	1	1	1	0	0	0	0	0	0
NUDT3	0	0	1	0	0	0	0	0	0	0	0
NUDT6	0	0	0	0	0	1	0	0	0	0	0
NUDT8	1	0	0	0	0	0	0	0	0	0	0
NUF2	1	0	0	0	0	1	0	0	0	0	0
NUMA1	0	0	1	0	0	0	0	1	1*	1*	0
NUMB	0	0	1	0	0	0	0	0	0	0	0
NUP160	0	0	0	0	0	0	0	1	0	0	0
NUP188	1	0	0	0	0	1	0	0	0	0	0
NUP205	0	0	1	0	0	0	0	1	0	0	0
NUP210	0	0	1	0	0	0	0	1	0	0	0
NUP214	0	0	1	0	0	0	0	1	0	0	0
NUP58	1	0	0	0	0	1	0	0	0	0	0
NUP93	1	1	1	1	1	0	0	0	0	0	0
NUSAP1	1	0	0	0	0	1	0	0	0	0	0
NUTF2	0	0	1	0	0	0	0	0	0	0	0
NYAP1	1	0	0	0	0	0	0	0	0	0	0
OAS1	1	0	0	0	0	0	0	0	0	0	0
OAS2	0	0	1	1*	1*	0	0	0	0	0	0
OAT	0	0	1	0	0	0	0	1	0	0	0
OGDH	0	0	1	0	0	0	0	0	0	0	0
OGT	0	0	1	0	0	0	0	1	0	0	0
OIP5	1	0	0	0	0	0	0	0	0	0	0
OLFML2A	1	0	0	0	0	1	0	0	0	0	0
OPA1	0	0	1	0	0	0	0	1	0	0	0
OPA3	0	0	0	0	0	1	0	0	0	0	0
OPLAH	1	0	0	0	0	1	0	0	0	0	0
OPRL1	1	0	0	0	0	0	0	0	0	0	0
OPTN	1	0	0	0	0	0	0	0	0	0	0
OR13A1	1	0	0	0	0	0	0	0	0	0	0
ORAI3	1	0	0	0	0	1	0	0	0	0	0
ORC1	1	0	0	0	0	1	0	0	0	0	0
ORC6	1	0	0	0	0	1	0	0	0	0	0
ORMDL3	1	0	0	0	0	0	0	0	0	0	0
OSBPL10	1	0	1	0	0	1	0	1	0	0	0
OSBPL5	1	0	0	0	0	1	0	0	0	0	0
OSER1-AS1	0	0	0	0	0	1	0	0	0	0	0
OSGIN2	1	0	0	0	0	0	0	0	0	0	0
OSM	0	0	0	0	0	1	0	0	0	0	0
OTUB1	0	0	1	0	0	0	0	0	0	0	0
OTUD4	1	0	0	0	0	0	0	0	0	0	0
OTUD6B	1	0	0	0	0	0	0	0	0	0	0
OVGP1	1	0	0	0	0	1	0	0	0	0	0
OXSR1	0	0	1	0	0	0	0	0	0	0	0
OXTR	1	0	0	0	0	1	0	0	0	0	0
P4HA2	1	0	0	0	0	1	0	0	0	0	0
P4HB	0	0	1	0	0	0	0	1	0	0	0
PA2G4	1	1	1	1*	1*	0	0	0	0	0	0
PABPC1	0	0	1	0	0	0	0	1	0	0	0
PABPC4	0	0	1	1*	1*	0	0	1	1*	1*	0
PACS1	1	0	1	0	0	0	0	0	0	0	0
PACSIN1	1	0	0	0	0	0	0	0	0	0	0
PADI2	1	0	0	0	0	0	0	0	0	0	0
PAF1	0	0	0	0	0	1	0	0	0	0	0
PAICS	1	0	1	0	0	1	0	1	0	0	1
PAIP2B	1	0	0	0	0	1	0	0	0	0	0
PAK1IP1	1	0	0	0	0	1	0	0	0	0	0
PALLD	1	0	0	0	0	1	0	0	0	0	0
PAN2	1	0	0	0	0	0	0	0	0	0	0
PANX2	1	0	0	0	0	0	0	0	0	0	0
PAPSS1	1	0	0	0	0	1	0	0	0	0	0
PAQR4	1	0	0	0	0	1	0	0	0	0	0
PARK7	1	0	0	0	0	1	0	0	0	0	1
PARP1	0	0	1	0	0	1	0	1	0	0	0
PARP14	1	1	0	0	1	0	0	1	0	0	0
PARP3	1	0	0	0	0	0	0	0	0	0	0
PARP4	1	0	0	0	0	1	0	0	0	0	0
PARP9	0	0	0	0	0	0	0	1	0	0	0
PARVG	1	1*	0	0	1*	0	0	0	0	0	0
PASK	1	0	1	0	0	1	0	1	0	0	0
PATL2	1	0	0	0	0	0	0	0	0	0	0
PAX5	0	0	1	0	0	0	0	0	0	0	0
PAXIP1-AS1	0	0	0	0	0	1	0	0	0	0	0
PBK	1	0	0	0	0	0	0	0	0	0	0
PBX4	1	0	0	0	0	0	0	0	0	0	0
PBXIP1	1	0	1	0	0	1	0	0	0	0	0
PC	1	0	0	0	0	1	0	0	0	0	0
PCCB	0	0	1	0	0	0	0	0	0	0	0
PCIF1	0	0	1	0	0	0	0	0	0	0	0
[truncated: 1,240 more rows]
